# Supplementary material for: Design principles for robust multistability in coupled feedforward-feedback regulatory circuits
Source: NPJ Syst Biol Appl. 2026 May 2;12:102. doi: 10.1038/s41540-026-00731-1 (PMC13341765; doi:10.1038/s41540-026-00731-1)
Supplement: Supplementary file 2 — Supplementary Data. [file 41540_2026_731_MOESM2_ESM.xlsx]

## Sheet: CFL_AND
ID	XX	YX	ZX	YY	ZY	ZZ	Percentage	Category
513	1	-1	-1	1	1	1	4.188	High
510	1	-1	-1	1	0	1	3.908	High
504	1	-1	-1	0	1	1	3.806	High
495	1	-1	-1	-1	1	1	3.585	High
540	1	-1	0	1	1	1	3.571	High
507	1	-1	-1	1	-1	1	3.532	High
537	1	-1	0	1	0	1	3.253	High
594	1	0	-1	1	1	1	3.25	High
501	1	-1	-1	0	0	1	3.147	High
591	1	0	-1	1	0	1	3.129	High
567	1	-1	1	1	1	1	3.128	High
531	1	-1	0	0	1	1	3.113	High
585	1	0	-1	0	1	1	3.06	High
534	1	-1	0	1	-1	1	3.004	High
576	1	0	-1	-1	1	1	3.002	High
648	1	0	1	1	1	1	3.001	High
588	1	0	-1	1	-1	1	2.992	High
477	0	1	1	0	1	1	2.965	High
396	0	0	1	0	1	1	2.964	High
564	1	-1	1	1	0	1	2.877	High
561	1	-1	1	1	-1	1	2.871	High
387	0	0	1	-1	1	1	2.864	High
522	1	-1	0	-1	1	1	2.86	High
639	1	0	1	0	1	1	2.853	High
405	0	0	1	1	1	1	2.837	High
582	1	0	-1	0	0	1	2.829	High
492	1	-1	-1	-1	0	1	2.824	High
153	-1	0	1	0	1	1	2.815	High
234	-1	1	1	0	1	1	2.783	High
630	1	0	1	-1	1	1	2.772	High
315	0	-1	1	0	1	1	2.771	High
558	1	-1	1	0	1	1	2.767	High
324	0	-1	1	1	1	1	2.763	High
642	1	0	1	1	-1	1	2.753	High
468	0	1	1	-1	1	1	2.737	High
645	1	0	1	1	0	1	2.735	High
144	-1	0	1	-1	1	1	2.734	High
573	1	0	-1	-1	0	1	2.727	High
306	0	-1	1	-1	1	1	2.704	High
162	-1	0	1	1	1	1	2.697	High
720	1	1	1	0	1	1	2.695	High
549	1	-1	1	-1	1	1	2.685	High
72	-1	-1	1	0	1	1	2.682	High
81	-1	-1	1	1	1	1	2.66	High
498	1	-1	-1	0	-1	1	2.638	High
512	1	-1	-1	1	1	0	2.63	High
402	0	0	1	1	0	1	2.619	High
63	-1	-1	1	-1	1	1	2.617	High
225	-1	1	1	-1	1	1	2.593	High
579	1	0	-1	0	-1	1	2.586	High
399	0	0	1	1	-1	1	2.585	High
486	0	1	1	1	1	1	2.585	High
321	0	-1	1	1	0	1	2.572	High
711	1	1	1	-1	1	1	2.556	High
318	0	-1	1	1	-1	1	2.549	High
393	0	0	1	0	0	1	2.549	High
669	1	1	-1	1	-1	1	2.548	High
570	1	0	-1	-1	-1	1	2.538	High
489	1	-1	-1	-1	-1	1	2.506	High
156	-1	0	1	1	-1	1	2.503	High
384	0	0	1	-1	0	1	2.499	High
660	1	1	-1	0	-1	1	2.495	High
509	1	-1	-1	1	0	0	2.495	High
159	-1	0	1	1	0	1	2.492	High
729	1	1	1	1	1	1	2.487	High
636	1	0	1	0	0	1	2.481	High
75	-1	-1	1	1	-1	1	2.48	High
78	-1	-1	1	1	0	1	2.471	High
390	0	0	1	0	-1	1	2.463	High
528	1	-1	0	0	0	1	2.455	Medium high
621	1	0	0	1	1	1	2.445	Medium high
243	-1	1	1	1	1	1	2.444	Medium high
426	0	1	-1	1	-1	1	2.427	Medium high
150	-1	0	1	0	0	1	2.426	Medium high
627	1	0	1	-1	0	1	2.426	Medium high
381	0	0	1	-1	-1	1	2.425	Medium high
312	0	-1	1	0	0	1	2.424	Medium high
633	1	0	1	0	-1	1	2.42	Medium high
450	0	1	0	0	1	1	2.415	Medium high
474	0	1	1	0	0	1	2.409	Medium high
303	0	-1	1	-1	0	1	2.4	Medium high
615	1	0	0	1	-1	1	2.399	Medium high
651	1	1	-1	-1	-1	1	2.395	Medium high
555	1	-1	1	0	0	1	2.388	Medium high
624	1	0	1	-1	-1	1	2.384	Medium high
183	-1	1	-1	1	-1	1	2.383	Medium high
309	0	-1	1	0	-1	1	2.38	Medium high
141	-1	0	1	-1	0	1	2.372	Medium high
666	1	1	-1	0	1	1	2.371	Medium high
147	-1	0	1	0	-1	1	2.367	Medium high
663	1	1	-1	0	0	1	2.364	Medium high
300	0	-1	1	-1	-1	1	2.363	Medium high
693	1	1	0	0	1	1	2.36	Medium high
618	1	0	0	1	0	1	2.356	Medium high
69	-1	-1	1	0	0	1	2.343	Medium high
552	1	-1	1	0	-1	1	2.343	Medium high
480	0	1	1	1	-1	1	2.341	Medium high
546	1	-1	1	-1	0	1	2.34	Medium high
471	0	1	1	0	-1	1	2.333	Medium high
483	0	1	1	1	0	1	2.329	Medium high
696	1	1	0	1	-1	1	2.325	Medium high
543	1	-1	1	-1	-1	1	2.322	Medium high
60	-1	-1	1	-1	0	1	2.321	Medium high
672	1	1	-1	1	0	1	2.321	Medium high
138	-1	0	1	-1	-1	1	2.32	Medium high
66	-1	-1	1	0	-1	1	2.305	Medium high
207	-1	1	0	0	1	1	2.302	Medium high
654	1	1	-1	-1	0	1	2.293	Medium high
57	-1	-1	1	-1	-1	1	2.293	Medium high
657	1	1	-1	-1	1	1	2.286	Medium high
423	0	1	-1	0	1	1	2.284	Medium high
417	0	1	-1	0	-1	1	2.278	Medium high
453	0	1	0	1	-1	1	2.275	Medium high
612	1	0	0	0	1	1	2.27	Medium high
465	0	1	1	-1	0	1	2.269	Medium high
675	1	1	-1	1	1	1	2.257	Medium high
603	1	0	0	-1	1	1	2.256	Medium high
210	-1	1	0	1	-1	1	2.255	Medium high
506	1	-1	-1	1	-1	0	2.255	Medium high
717	1	1	1	0	0	1	2.252	Medium high
723	1	1	1	1	-1	1	2.242	Medium high
462	0	1	1	-1	-1	1	2.242	Medium high
231	-1	1	1	0	0	1	2.242	Medium high
237	-1	1	1	1	-1	1	2.238	Medium high
684	1	1	0	-1	1	1	2.23	Medium high
699	1	1	0	1	0	1	2.219	Medium high
702	1	1	0	1	1	1	2.218	Medium high
180	-1	1	-1	0	1	1	2.214	Medium high
726	1	1	1	1	0	1	2.211	Medium high
539	1	-1	0	1	1	0	2.209	Medium high
519	1	-1	0	-1	0	1	2.208	Medium high
228	-1	1	1	0	-1	1	2.205	Medium high
441	0	1	0	-1	1	1	2.203	Medium high
240	-1	1	1	1	0	1	2.202	Medium high
687	1	1	0	0	-1	1	2.195	Medium high
714	1	1	1	0	-1	1	2.194	Medium high
459	0	1	0	1	1	1	2.183	Medium high
690	1	1	0	0	0	1	2.181	Medium high
525	1	-1	0	0	-1	1	2.179	Medium high
708	1	1	1	-1	0	1	2.173	Medium high
174	-1	1	-1	0	-1	1	2.164	Medium high
420	0	1	-1	0	0	1	2.162	Medium high
511	1	-1	-1	1	1	-1	2.158	Medium high
222	-1	1	1	-1	0	1	2.157	Medium high
609	1	0	0	0	0	1	2.155	Medium high
606	1	0	0	0	-1	1	2.148	Medium high
600	1	0	0	-1	0	1	2.147	Medium high
444	0	1	0	0	-1	1	2.142	Medium high
408	0	1	-1	-1	-1	1	2.142	Medium high
456	0	1	0	1	0	1	2.141	Medium high
447	0	1	0	0	0	1	2.14	Medium high
705	1	1	1	-1	-1	1	2.137	Medium high
597	1	0	0	-1	-1	1	2.136	Medium high
429	0	1	-1	1	0	1	2.134	Medium high
198	-1	1	0	-1	1	1	2.127	Medium high
681	1	1	0	-1	0	1	2.123	Medium high
678	1	1	0	-1	-1	1	2.118	Medium high
219	-1	1	1	-1	-1	1	2.118	Medium high
216	-1	1	0	1	1	1	2.117	Medium high
414	0	1	-1	-1	1	1	2.112	Medium high
538	1	-1	0	1	1	-1	2.111	Medium high
432	0	1	-1	1	1	1	2.111	Medium high
186	-1	1	-1	1	0	1	2.095	Medium high
516	1	-1	0	-1	-1	1	2.094	Medium high
213	-1	1	0	1	0	1	2.087	Medium high
177	-1	1	-1	0	0	1	2.086	Medium high
165	-1	1	-1	-1	-1	1	2.071	Medium high
171	-1	1	-1	-1	1	1	2.068	Medium high
201	-1	1	0	0	-1	1	2.066	Medium high
204	-1	1	0	0	0	1	2.064	Medium high
189	-1	1	-1	1	1	1	2.056	Medium high
435	0	1	0	-1	-1	1	2.05	Medium high
536	1	-1	0	1	0	0	2.043	Medium high
411	0	1	-1	-1	0	1	2.031	Medium high
508	1	-1	-1	1	0	-1	2.022	Medium high
438	0	1	0	-1	0	1	2.021	Medium high
503	1	-1	-1	0	1	0	1.992	Medium high
168	-1	1	-1	-1	0	1	1.988	Medium high
192	-1	1	0	-1	-1	1	1.979	Medium high
566	1	-1	1	1	1	0	1.977	Medium high
195	-1	1	0	-1	0	1	1.976	Medium high
129	-1	0	0	1	-1	1	1.965	Medium high
535	1	-1	0	1	0	-1	1.958	Medium high
102	-1	0	-1	1	-1	1	1.957	Medium high
345	0	0	-1	1	-1	1	1.952	Medium high
372	0	0	0	1	-1	1	1.945	Medium high
342	0	0	-1	0	1	1	1.941	Medium high
246	0	-1	-1	-1	-1	1	1.94	Medium high
258	0	-1	-1	0	0	1	1.94	Medium high
333	0	0	-1	-1	1	1	1.937	Medium high
330	0	0	-1	-1	0	1	1.936	Medium high
327	0	0	-1	-1	-1	1	1.936	Medium high
255	0	-1	-1	0	-1	1	1.935	Medium high
339	0	0	-1	0	0	1	1.935	Medium high
249	0	-1	-1	-1	0	1	1.935	Medium high
264	0	-1	-1	1	-1	1	1.934	Medium high
336	0	0	-1	0	-1	1	1.934	Medium high
9	-1	-1	-1	-1	1	1	1.933	Medium high
3	-1	-1	-1	-1	-1	1	1.933	Medium high
84	-1	0	-1	-1	-1	1	1.933	Medium high
12	-1	-1	-1	0	-1	1	1.932	Medium high
93	-1	0	-1	0	-1	1	1.931	Medium high
252	0	-1	-1	-1	1	1	1.931	Medium high
90	-1	0	-1	-1	1	1	1.93	Medium high
48	-1	-1	0	1	-1	1	1.929	Medium high
15	-1	-1	-1	0	0	1	1.928	Medium high
261	0	-1	-1	0	1	1	1.928	Medium high
21	-1	-1	-1	1	-1	1	1.928	Medium high
18	-1	-1	-1	0	1	1	1.927	Medium high
87	-1	0	-1	-1	0	1	1.926	Medium high
117	-1	0	0	-1	1	1	1.925	Medium high
96	-1	0	-1	0	0	1	1.924	Medium high
6	-1	-1	-1	-1	0	1	1.924	Medium high
360	0	0	0	-1	1	1	1.923	Medium high
369	0	0	0	0	1	1	1.923	Medium high
99	-1	0	-1	0	1	1	1.922	Medium high
288	0	-1	0	0	1	1	1.922	Medium high
126	-1	0	0	0	1	1	1.921	Medium high
279	0	-1	0	-1	1	1	1.92	Medium high
45	-1	-1	0	0	1	1	1.918	Medium high
363	0	0	0	0	-1	1	1.917	Medium high
36	-1	-1	0	-1	1	1	1.917	Medium high
285	0	-1	0	0	0	1	1.916	Medium high
354	0	0	0	-1	-1	1	1.915	Medium high
282	0	-1	0	0	-1	1	1.914	Medium high
120	-1	0	0	0	-1	1	1.913	Medium high
505	1	-1	-1	1	-1	-1	1.913	Medium high
291	0	-1	0	1	-1	1	1.911	Medium high
276	0	-1	0	-1	0	1	1.911	Medium high
273	0	-1	0	-1	-1	1	1.91	Medium high
42	-1	-1	0	0	0	1	1.909	Medium high
357	0	0	0	-1	0	1	1.909	Medium high
366	0	0	0	0	0	1	1.909	Medium high
123	-1	0	0	0	0	1	1.907	Medium high
111	-1	0	0	-1	-1	1	1.906	Medium high
114	-1	0	0	-1	0	1	1.905	Medium high
39	-1	-1	0	0	-1	1	1.905	Medium high
30	-1	-1	0	-1	-1	1	1.905	Medium high
33	-1	-1	0	-1	0	1	1.901	Medium high
270	0	-1	-1	1	1	1	1.887	Medium high
267	0	-1	-1	1	0	1	1.883	Medium high
27	-1	-1	-1	1	1	1	1.878	Medium high
297	0	-1	0	1	1	1	1.874	Medium high
565	1	-1	1	1	1	-1	1.874	Medium high
24	-1	-1	-1	1	0	1	1.867	Medium high
54	-1	-1	0	1	1	1	1.866	Medium high
294	0	-1	0	1	0	1	1.862	Medium high
51	-1	-1	0	1	0	1	1.861	Medium high
532	1	-1	0	1	-1	-1	1.858	Medium high
351	0	0	-1	1	1	1	1.849	Medium high
533	1	-1	0	1	-1	0	1.849	Medium high
348	0	0	-1	1	0	1	1.848	Medium high
108	-1	0	-1	1	1	1	1.846	Medium high
105	-1	0	-1	1	0	1	1.843	Medium high
378	0	0	0	1	1	1	1.836	Medium high
375	0	0	0	1	0	1	1.835	Medium high
132	-1	0	0	1	0	1	1.832	Medium high
135	-1	0	0	1	1	1	1.831	Medium high
563	1	-1	1	1	0	0	1.724	Medium high
560	1	-1	1	1	-1	0	1.689	Medium high
494	1	-1	-1	-1	1	0	1.677	Medium high
562	1	-1	1	1	0	-1	1.656	Medium high
647	1	0	1	1	1	0	1.64	Medium high
559	1	-1	1	1	-1	-1	1.627	Medium high
500	1	-1	-1	0	0	0	1.518	Medium
502	1	-1	-1	0	1	-1	1.477	Medium
530	1	-1	0	0	1	0	1.464	Medium
646	1	0	1	1	1	-1	1.456	Medium
476	0	1	1	0	1	0	1.456	Medium
638	1	0	1	0	1	0	1.39	Medium
644	1	0	1	1	0	0	1.385	Medium
641	1	0	1	1	-1	0	1.349	Medium
557	1	-1	1	0	1	0	1.348	Medium
719	1	1	1	0	1	0	1.334	Medium
529	1	-1	0	0	1	-1	1.321	Medium
728	1	1	1	1	1	0	1.317	Medium
593	1	0	-1	1	1	0	1.314	Medium
395	0	0	1	0	1	0	1.278	Medium
629	1	0	1	-1	1	0	1.276	Medium
590	1	0	-1	1	0	0	1.265	Medium
643	1	0	1	1	0	-1	1.258	Medium
475	0	1	1	0	1	-1	1.252	Medium
233	-1	1	1	0	1	0	1.245	Medium
587	1	0	-1	1	-1	0	1.242	Medium
485	0	1	1	1	1	0	1.233	Medium
727	1	1	1	1	1	-1	1.213	Medium
467	0	1	1	-1	1	0	1.21	Medium
640	1	0	1	1	-1	-1	1.205	Medium
556	1	-1	1	0	1	-1	1.203	Medium
637	1	0	1	0	1	-1	1.2	Medium
718	1	1	1	0	1	-1	1.175	Medium
386	0	0	1	-1	1	0	1.167	Medium
548	1	-1	1	-1	1	0	1.158	Medium
404	0	0	1	1	1	0	1.155	Medium
710	1	1	1	-1	1	0	1.143	Medium
493	1	-1	-1	-1	1	-1	1.14	Medium
521	1	-1	0	-1	1	0	1.115	Medium
484	0	1	1	1	1	-1	1.106	Medium
323	0	-1	1	1	1	0	1.099	Medium
491	1	-1	-1	-1	0	0	1.094	Medium
628	1	0	1	-1	1	-1	1.09	Medium
499	1	-1	-1	0	0	-1	1.085	Medium
242	-1	1	1	1	1	0	1.072	Medium
314	0	-1	1	0	1	0	1.06	Medium
725	1	1	1	1	0	0	1.059	Medium
701	1	1	0	1	1	0	1.046	Medium
668	1	1	-1	1	-1	0	1.04	Medium
722	1	1	1	1	-1	0	1.036	Medium
584	1	0	-1	0	1	0	1.036	Medium
152	-1	0	1	0	1	0	1.027	Medium
547	1	-1	1	-1	1	-1	1.02	Medium
232	-1	1	1	0	1	-1	1.016	Medium
709	1	1	1	-1	1	-1	1.007	Medium
674	1	1	-1	1	1	0	1.006	Medium
700	1	1	0	1	1	-1	1.005	Medium
497	1	-1	-1	0	-1	0	1.004	Medium
724	1	1	1	1	0	-1	1.004	Medium
575	1	0	-1	-1	1	0	0.996	Medium
635	1	0	1	0	0	0	0.991	Medium
466	0	1	1	-1	1	-1	0.991	Medium
394	0	0	1	0	1	-1	0.982	Medium
692	1	1	0	0	1	0	0.982	Medium
527	1	-1	0	0	0	0	0.977	Medium
305	0	-1	1	-1	1	0	0.971	Medium
721	1	1	1	1	-1	-1	0.97	Medium
224	-1	1	1	-1	1	0	0.969	Medium
482	0	1	1	1	0	0	0.962	Medium
581	1	0	-1	0	0	0	0.952	Medium
673	1	1	-1	1	1	-1	0.951	Medium
161	-1	0	1	1	1	0	0.948	Medium
520	1	-1	0	-1	1	-1	0.946	Medium
143	-1	0	1	-1	1	0	0.937	Medium
80	-1	-1	1	1	1	0	0.933	Medium
632	1	0	1	0	-1	0	0.932	Medium
241	-1	1	1	1	1	-1	0.929	Medium
526	1	-1	0	0	0	-1	0.926	Medium
592	1	0	-1	1	1	-1	0.925	Medium
403	0	0	1	1	1	-1	0.923	Medium
716	1	1	1	0	0	0	0.92	Medium
698	1	1	0	1	0	0	0.918	Medium
695	1	1	0	1	-1	0	0.916	Medium
626	1	0	1	-1	0	0	0.911	Medium
691	1	1	0	0	1	-1	0.911	Medium
473	0	1	1	0	0	0	0.91	Medium
401	0	0	1	1	0	0	0.907	Medium
665	1	1	-1	0	1	0	0.906	Medium
697	1	1	0	1	0	-1	0.901	Medium
320	0	-1	1	1	0	0	0.896	Medium
671	1	1	-1	1	0	0	0.892	Medium
481	0	1	1	1	0	-1	0.892	Medium
385	0	0	1	-1	1	-1	0.891	Medium
713	1	1	1	0	-1	0	0.891	Medium
572	1	0	-1	-1	0	0	0.887	Medium
479	0	1	1	1	-1	0	0.886	Medium
589	1	0	-1	1	0	-1	0.882	Medium
71	-1	-1	1	0	1	0	0.882	Medium
449	0	1	0	0	1	0	0.878	Medium
554	1	-1	1	0	0	0	0.878	Medium
634	1	0	1	0	0	-1	0.878	Medium
694	1	1	0	1	-1	-1	0.876	Medium
715	1	1	1	0	0	-1	0.872	Medium
667	1	1	-1	1	-1	-1	0.871	Medium
670	1	1	-1	1	0	-1	0.865	Medium
623	1	0	1	-1	-1	0	0.865	Medium
586	1	0	-1	1	-1	-1	0.858	Medium
322	0	-1	1	1	1	-1	0.851	Medium
458	0	1	0	1	1	0	0.85	Medium
712	1	1	1	0	-1	-1	0.849	Medium
317	0	-1	1	1	-1	0	0.848	Medium
659	1	1	-1	0	-1	0	0.846	Medium
664	1	1	-1	0	1	-1	0.84	Medium
553	1	-1	1	0	0	-1	0.828	Medium low
392	0	0	1	0	0	0	0.827	Medium low
631	1	0	1	0	-1	-1	0.826	Medium low
620	1	0	0	1	1	0	0.82	Medium low
62	-1	-1	1	-1	1	0	0.819	Medium low
398	0	0	1	1	-1	0	0.819	Medium low
478	0	1	1	1	-1	-1	0.819	Medium low
683	1	1	0	-1	1	0	0.818	Medium low
578	1	0	-1	0	-1	0	0.817	Medium low
625	1	0	1	-1	0	-1	0.814	Medium low
239	-1	1	1	1	0	0	0.812	Medium low
619	1	0	0	1	1	-1	0.812	Medium low
470	0	1	1	0	-1	0	0.809	Medium low
313	0	-1	1	0	1	-1	0.806	Medium low
707	1	1	1	-1	0	0	0.804	Medium low
457	0	1	0	1	1	-1	0.796	Medium low
472	0	1	1	0	0	-1	0.793	Medium low
614	1	0	0	1	-1	0	0.792	Medium low
151	-1	0	1	0	1	-1	0.792	Medium low
704	1	1	1	-1	-1	0	0.79	Medium low
569	1	0	-1	-1	-1	0	0.786	Medium low
650	1	1	-1	-1	-1	0	0.785	Medium low
488	1	-1	-1	-1	-1	0	0.782	Medium low
425	0	1	-1	1	-1	0	0.781	Medium low
622	1	0	1	-1	-1	-1	0.78	Medium low
236	-1	1	1	1	-1	0	0.78	Medium low
551	1	-1	1	0	-1	0	0.779	Medium low
431	0	1	-1	1	1	0	0.778	Medium low
656	1	1	-1	-1	1	0	0.775	Medium low
448	0	1	0	0	1	-1	0.769	Medium low
422	0	1	-1	0	1	0	0.763	Medium low
617	1	0	0	1	0	0	0.763	Medium low
223	-1	1	1	-1	1	-1	0.761	Medium low
545	1	-1	1	-1	0	0	0.759	Medium low
616	1	0	0	1	0	-1	0.756	Medium low
496	1	-1	-1	0	-1	-1	0.756	Medium low
613	1	0	0	1	-1	-1	0.755	Medium low
304	0	-1	1	-1	1	-1	0.751	Medium low
682	1	1	0	-1	1	-1	0.75	Medium low
706	1	1	1	-1	0	-1	0.747	Medium low
383	0	0	1	-1	0	0	0.745	Medium low
688	1	1	0	0	0	-1	0.738	Medium low
689	1	1	0	0	0	0	0.737	Medium low
430	0	1	-1	1	1	-1	0.736	Medium low
182	-1	1	-1	1	-1	0	0.736	Medium low
550	1	-1	1	0	-1	-1	0.736	Medium low
703	1	1	1	-1	-1	-1	0.735	Medium low
400	0	0	1	1	0	-1	0.735	Medium low
215	-1	1	0	1	1	0	0.735	Medium low
238	-1	1	1	1	0	-1	0.732	Medium low
160	-1	0	1	1	1	-1	0.729	Medium low
77	-1	-1	1	1	0	0	0.725	Medium low
685	1	1	0	0	-1	-1	0.725	Medium low
686	1	1	0	0	-1	0	0.725	Medium low
469	0	1	1	0	-1	-1	0.724	Medium low
464	0	1	1	-1	0	0	0.723	Medium low
662	1	1	-1	0	0	0	0.721	Medium low
542	1	-1	1	-1	-1	0	0.721	Medium low
142	-1	0	1	-1	1	-1	0.721	Medium low
490	1	-1	-1	-1	0	-1	0.717	Medium low
389	0	0	1	0	-1	0	0.714	Medium low
158	-1	0	1	1	0	0	0.713	Medium low
206	-1	1	0	0	1	0	0.709	Medium low
319	0	-1	1	1	0	-1	0.709	Medium low
79	-1	-1	1	1	1	-1	0.708	Medium low
658	1	1	-1	0	-1	-1	0.708	Medium low
311	0	-1	1	0	0	0	0.704	Medium low
661	1	1	-1	0	0	-1	0.7	Medium low
230	-1	1	1	0	0	0	0.698	Medium low
235	-1	1	1	1	-1	-1	0.697	Medium low
655	1	1	-1	-1	1	-1	0.696	Medium low
74	-1	-1	1	1	-1	0	0.695	Medium low
544	1	-1	1	-1	0	-1	0.695	Medium low
653	1	1	-1	-1	0	0	0.69	Medium low
188	-1	1	-1	1	1	0	0.686	Medium low
455	0	1	0	1	0	0	0.682	Medium low
214	-1	1	0	1	1	-1	0.681	Medium low
454	0	1	0	1	0	-1	0.679	Medium low
421	0	1	-1	0	1	-1	0.673	Medium low
70	-1	-1	1	0	1	-1	0.669	Medium low
380	0	0	1	-1	-1	0	0.665	Medium low
155	-1	0	1	1	-1	0	0.662	Medium low
427	0	1	-1	1	0	-1	0.661	Medium low
452	0	1	0	1	-1	0	0.659	Medium low
397	0	0	1	1	-1	-1	0.656	Medium low
461	0	1	1	-1	-1	0	0.654	Medium low
541	1	-1	1	-1	-1	-1	0.653	Medium low
424	0	1	-1	1	-1	-1	0.652	Medium low
428	0	1	-1	1	0	0	0.65	Medium low
391	0	0	1	0	0	-1	0.646	Medium low
680	1	1	0	-1	0	0	0.645	Medium low
187	-1	1	-1	1	1	-1	0.645	Medium low
209	-1	1	0	1	-1	0	0.644	Medium low
316	0	-1	1	1	-1	-1	0.642	Medium low
679	1	1	0	-1	0	-1	0.64	Medium low
302	0	-1	1	-1	0	0	0.64	Medium low
451	0	1	0	1	-1	-1	0.638	Medium low
463	0	1	1	-1	0	-1	0.637	Medium low
583	1	0	-1	0	1	-1	0.63	Medium low
308	0	-1	1	0	-1	0	0.63	Medium low
227	-1	1	1	0	-1	0	0.628	Medium low
649	1	1	-1	-1	-1	-1	0.627	Medium low
179	-1	1	-1	0	1	0	0.625	Medium low
61	-1	-1	1	-1	1	-1	0.624	Medium low
676	1	1	0	-1	-1	-1	0.619	Medium low
440	0	1	0	-1	1	0	0.619	Medium low
149	-1	0	1	0	0	0	0.618	Medium low
677	1	1	0	-1	-1	0	0.617	Medium low
205	-1	1	0	0	1	-1	0.612	Medium low
652	1	1	-1	-1	0	-1	0.612	Medium low
229	-1	1	1	0	0	-1	0.609	Medium low
212	-1	1	0	1	0	0	0.604	Medium low
574	1	0	-1	-1	1	-1	0.601	Medium low
211	-1	1	0	1	0	-1	0.598	Medium low
382	0	0	1	-1	0	-1	0.592	Medium low
523	1	-1	0	0	-1	-1	0.591	Medium low
460	0	1	1	-1	-1	-1	0.588	Medium low
181	-1	1	-1	1	-1	-1	0.588	Medium low
184	-1	1	-1	1	0	-1	0.579	Medium low
208	-1	1	0	1	-1	-1	0.579	Medium low
157	-1	0	1	1	0	-1	0.575	Medium low
185	-1	1	-1	1	0	0	0.574	Medium low
580	1	0	-1	0	0	-1	0.572	Medium low
388	0	0	1	0	-1	-1	0.565	Medium low
178	-1	1	-1	0	1	-1	0.56	Medium low
299	0	-1	1	-1	-1	0	0.56	Medium low
226	-1	1	1	0	-1	-1	0.558	Medium low
140	-1	0	1	-1	0	0	0.557	Medium low
76	-1	-1	1	1	0	-1	0.557	Medium low
518	1	-1	0	-1	0	0	0.552	Medium low
68	-1	-1	1	0	0	0	0.552	Medium low
310	0	-1	1	0	0	-1	0.546	Medium low
146	-1	0	1	0	-1	0	0.537	Medium low
413	0	1	-1	-1	1	0	0.533	Medium low
221	-1	1	1	-1	0	0	0.529	Medium low
517	1	-1	0	-1	0	-1	0.528	Medium low
577	1	0	-1	0	-1	-1	0.528	Medium low
379	0	0	1	-1	-1	-1	0.525	Medium low
571	1	0	-1	-1	0	-1	0.525	Medium low
524	1	-1	0	0	-1	0	0.524	Medium low
416	0	1	-1	0	-1	0	0.524	Medium low
439	0	1	0	-1	1	-1	0.524	Medium low
487	1	-1	-1	-1	-1	-1	0.522	Medium low
611	1	0	0	0	1	0	0.517	Medium low
73	-1	-1	1	1	-1	-1	0.516	Medium low
445	0	1	0	0	0	-1	0.513	Medium low
137	-1	0	1	-1	-1	0	0.512	Medium low
446	0	1	0	0	0	0	0.512	Medium low
59	-1	-1	1	-1	0	0	0.505	Medium low
154	-1	0	1	1	-1	-1	0.503	Medium low
148	-1	0	1	0	0	-1	0.499	Medium low
610	1	0	0	0	1	-1	0.496	Medium low
65	-1	-1	1	0	-1	0	0.495	Medium low
197	-1	1	0	-1	1	0	0.494	Medium low
301	0	-1	1	-1	0	-1	0.491	Medium low
602	1	0	0	-1	1	0	0.486	Medium low
218	-1	1	1	-1	-1	0	0.486	Medium low
307	0	-1	1	0	-1	-1	0.486	Medium low
568	1	0	-1	-1	-1	-1	0.484	Medium low
418	0	1	-1	0	0	-1	0.477	Medium low
601	1	0	0	-1	1	-1	0.476	Medium low
443	0	1	0	0	-1	0	0.475	Medium low
442	0	1	0	0	-1	-1	0.475	Medium low
419	0	1	-1	0	0	0	0.467	Medium low
415	0	1	-1	0	-1	-1	0.46	Medium low
220	-1	1	1	-1	0	-1	0.46	Medium low
56	-1	-1	1	-1	-1	0	0.454	Medium low
412	0	1	-1	-1	1	-1	0.451	Medium low
298	0	-1	1	-1	-1	-1	0.449	Medium low
608	1	0	0	0	0	0	0.448	Medium low
605	1	0	0	0	-1	0	0.447	Medium low
145	-1	0	1	0	-1	-1	0.445	Medium low
607	1	0	0	0	0	-1	0.44	Medium low
170	-1	1	-1	-1	1	0	0.439	Medium low
604	1	0	0	0	-1	-1	0.439	Medium low
139	-1	0	1	-1	0	-1	0.436	Medium low
599	1	0	0	-1	0	0	0.431	Medium low
596	1	0	0	-1	-1	0	0.431	Medium low
598	1	0	0	-1	0	-1	0.429	Medium low
595	1	0	0	-1	-1	-1	0.425	Medium low
173	-1	1	-1	0	-1	0	0.42	Medium low
217	-1	1	1	-1	-1	-1	0.42	Medium low
136	-1	0	1	-1	-1	-1	0.408	Medium low
196	-1	1	0	-1	1	-1	0.407	Medium low
514	1	-1	0	-1	-1	-1	0.407	Medium low
67	-1	-1	1	0	0	-1	0.407	Medium low
203	-1	1	0	0	0	0	0.404	Medium low
202	-1	1	0	0	0	-1	0.403	Medium low
407	0	1	-1	-1	-1	0	0.401	Medium low
515	1	-1	0	-1	-1	0	0.389	Medium low
64	-1	-1	1	0	-1	-1	0.387	Medium low
175	-1	1	-1	0	0	-1	0.381	Medium low
176	-1	1	-1	0	0	0	0.38	Medium low
437	0	1	0	-1	0	0	0.379	Medium low
436	0	1	0	-1	0	-1	0.375	Medium low
199	-1	1	0	0	-1	-1	0.372	Medium low
58	-1	-1	1	-1	0	-1	0.372	Medium low
200	-1	1	0	0	-1	0	0.372	Medium low
172	-1	1	-1	0	-1	-1	0.367	Medium low
169	-1	1	-1	-1	1	-1	0.367	Medium low
55	-1	-1	1	-1	-1	-1	0.364	Medium low
433	0	1	0	-1	-1	-1	0.364	Medium low
434	0	1	0	-1	-1	0	0.358	Medium low
406	0	1	-1	-1	-1	-1	0.347	Medium low
409	0	1	-1	-1	0	-1	0.342	Medium low
410	0	1	-1	-1	0	0	0.339	Medium low
164	-1	1	-1	-1	-1	0	0.295	Low
194	-1	1	0	-1	0	0	0.293	Low
193	-1	1	0	-1	0	-1	0.289	Low
190	-1	1	0	-1	-1	-1	0.267	Low
191	-1	1	0	-1	-1	0	0.266	Low
163	-1	1	-1	-1	-1	-1	0.263	Low
166	-1	1	-1	-1	0	-1	0.259	Low
167	-1	1	-1	-1	0	0	0.255	Low
101	-1	0	-1	1	-1	0	0.125	Low
344	0	0	-1	1	-1	0	0.103	Low
128	-1	0	0	1	-1	0	0.094	Low
47	-1	-1	0	1	-1	0	0.09	Low
20	-1	-1	-1	1	-1	0	0.088	Low
263	0	-1	-1	1	-1	0	0.066	Low
290	0	-1	0	1	-1	0	0.063	Low
371	0	0	0	1	-1	0	0.06	Low
100	-1	0	-1	1	-1	-1	0.033	Low
343	0	0	-1	1	-1	-1	0.029	Low
127	-1	0	0	1	-1	-1	0.028	Low
46	-1	-1	0	1	-1	-1	0.022	Low
19	-1	-1	-1	1	-1	-1	0.018	Low
262	0	-1	-1	1	-1	-1	0.016	Low
289	0	-1	0	1	-1	-1	0.016	Low
370	0	0	0	1	-1	-1	0.014	Low
131	-1	0	0	1	0	0	0.008	Low
347	0	0	-1	1	0	0	0.008	Low
104	-1	0	-1	1	0	0	0.008	Low
130	-1	0	0	1	0	-1	0.007	Low
374	0	0	0	1	0	0	0.007	Low
103	-1	0	-1	1	0	-1	0.006	Low
373	0	0	0	1	0	-1	0.006	Low
346	0	0	-1	1	0	-1	0.006	Low
134	-1	0	0	1	1	0	0.004	Low
350	0	0	-1	1	1	0	0.004	Low
376	0	0	0	1	1	-1	0.004	Low
107	-1	0	-1	1	1	0	0.004	Low
133	-1	0	0	1	1	-1	0.003	Low
377	0	0	0	1	1	0	0.003	Low
349	0	0	-1	1	1	-1	0.002	Low
106	-1	0	-1	1	1	-1	0.002	Low
1	-1	-1	-1	-1	-1	-1	0	Low
368	0	0	0	0	1	0	0	Low
95	-1	0	-1	0	0	0	0	Low
52	-1	-1	0	1	1	-1	0	Low
53	-1	-1	0	1	1	0	0	Low
82	-1	0	-1	-1	-1	-1	0	Low
83	-1	0	-1	-1	-1	0	0	Low
85	-1	0	-1	-1	0	-1	0	Low
86	-1	0	-1	-1	0	0	0	Low
88	-1	0	-1	-1	1	-1	0	Low
89	-1	0	-1	-1	1	0	0	Low
91	-1	0	-1	0	-1	-1	0	Low
92	-1	0	-1	0	-1	0	0	Low
94	-1	0	-1	0	0	-1	0	Low
97	-1	0	-1	0	1	-1	0	Low
49	-1	-1	0	1	0	-1	0	Low
98	-1	0	-1	0	1	0	0	Low
109	-1	0	0	-1	-1	-1	0	Low
110	-1	0	0	-1	-1	0	0	Low
112	-1	0	0	-1	0	-1	0	Low
113	-1	0	0	-1	0	0	0	Low
115	-1	0	0	-1	1	-1	0	Low
116	-1	0	0	-1	1	0	0	Low
118	-1	0	0	0	-1	-1	0	Low
119	-1	0	0	0	-1	0	0	Low
121	-1	0	0	0	0	-1	0	Low
122	-1	0	0	0	0	0	0	Low
50	-1	-1	0	1	0	0	0	Low
44	-1	-1	0	0	1	0	0	Low
125	-1	0	0	0	1	0	0	Low
23	-1	-1	-1	1	0	0	0	Low
4	-1	-1	-1	-1	0	-1	0	Low
5	-1	-1	-1	-1	0	0	0	Low
7	-1	-1	-1	-1	1	-1	0	Low
8	-1	-1	-1	-1	1	0	0	Low
10	-1	-1	-1	0	-1	-1	0	Low
11	-1	-1	-1	0	-1	0	0	Low
13	-1	-1	-1	0	0	-1	0	Low
14	-1	-1	-1	0	0	0	0	Low
16	-1	-1	-1	0	1	-1	0	Low
17	-1	-1	-1	0	1	0	0	Low
22	-1	-1	-1	1	0	-1	0	Low
25	-1	-1	-1	1	1	-1	0	Low
43	-1	-1	0	0	1	-1	0	Low
26	-1	-1	-1	1	1	0	0	Low
28	-1	-1	0	-1	-1	-1	0	Low
29	-1	-1	0	-1	-1	0	0	Low
31	-1	-1	0	-1	0	-1	0	Low
32	-1	-1	0	-1	0	0	0	Low
34	-1	-1	0	-1	1	-1	0	Low
35	-1	-1	0	-1	1	0	0	Low
37	-1	-1	0	0	-1	-1	0	Low
38	-1	-1	0	0	-1	0	0	Low
40	-1	-1	0	0	0	-1	0	Low
41	-1	-1	0	0	0	0	0	Low
124	-1	0	0	0	1	-1	0	Low
244	0	-1	-1	-1	-1	-1	0	Low
367	0	0	0	0	1	-1	0	Low
338	0	0	-1	0	0	0	0	Low
295	0	-1	0	1	1	-1	0	Low
296	0	-1	0	1	1	0	0	Low
325	0	0	-1	-1	-1	-1	0	Low
326	0	0	-1	-1	-1	0	0	Low
328	0	0	-1	-1	0	-1	0	Low
329	0	0	-1	-1	0	0	0	Low
331	0	0	-1	-1	1	-1	0	Low
332	0	0	-1	-1	1	0	0	Low
334	0	0	-1	0	-1	-1	0	Low
335	0	0	-1	0	-1	0	0	Low
337	0	0	-1	0	0	-1	0	Low
340	0	0	-1	0	1	-1	0	Low
292	0	-1	0	1	0	-1	0	Low
341	0	0	-1	0	1	0	0	Low
352	0	0	0	-1	-1	-1	0	Low
353	0	0	0	-1	-1	0	0	Low
355	0	0	0	-1	0	-1	0	Low
356	0	0	0	-1	0	0	0	Low
358	0	0	0	-1	1	-1	0	Low
359	0	0	0	-1	1	0	0	Low
361	0	0	0	0	-1	-1	0	Low
362	0	0	0	0	-1	0	0	Low
364	0	0	0	0	0	-1	0	Low
2	-1	-1	-1	-1	-1	0	0	Low
293	0	-1	0	1	0	0	0	Low
287	0	-1	0	0	1	0	0	Low
245	0	-1	-1	-1	-1	0	0	Low
266	0	-1	-1	1	0	0	0	Low
247	0	-1	-1	-1	0	-1	0	Low
248	0	-1	-1	-1	0	0	0	Low
250	0	-1	-1	-1	1	-1	0	Low
251	0	-1	-1	-1	1	0	0	Low
253	0	-1	-1	0	-1	-1	0	Low
254	0	-1	-1	0	-1	0	0	Low
256	0	-1	-1	0	0	-1	0	Low
257	0	-1	-1	0	0	0	0	Low
259	0	-1	-1	0	1	-1	0	Low
260	0	-1	-1	0	1	0	0	Low
265	0	-1	-1	1	0	-1	0	Low
268	0	-1	-1	1	1	-1	0	Low
286	0	-1	0	0	1	-1	0	Low
269	0	-1	-1	1	1	0	0	Low
271	0	-1	0	-1	-1	-1	0	Low
272	0	-1	0	-1	-1	0	0	Low
274	0	-1	0	-1	0	-1	0	Low
275	0	-1	0	-1	0	0	0	Low
277	0	-1	0	-1	1	-1	0	Low
278	0	-1	0	-1	1	0	0	Low
280	0	-1	0	0	-1	-1	0	Low
281	0	-1	0	0	-1	0	0	Low
283	0	-1	0	0	0	-1	0	Low
284	0	-1	0	0	0	0	0	Low
365	0	0	0	0	0	0	0	Low

## Sheet: CFL_OR
ID	XX	YX	ZX	YY	ZY	ZZ	Percentage	Category
669	1	1	-1	1	-1	1	4.566	High
588	1	0	-1	1	-1	1	4.161	High
507	1	-1	-1	1	-1	1	4.058	High
660	1	1	-1	0	-1	1	3.921	High
696	1	1	0	1	-1	1	3.864	High
672	1	1	-1	1	0	1	3.858	High
426	0	1	-1	1	-1	1	3.85	High
699	1	1	0	1	0	1	3.807	High
651	1	1	-1	-1	-1	1	3.772	High
729	1	1	1	1	1	1	3.754	High
183	-1	1	-1	1	-1	1	3.748	High
591	1	0	-1	1	0	1	3.657	High
726	1	1	1	1	0	1	3.629	High
702	1	1	0	1	1	1	3.594	High
510	1	-1	-1	1	0	1	3.593	High
723	1	1	1	1	-1	1	3.566	High
594	1	0	-1	1	1	1	3.548	High
570	1	0	-1	-1	-1	1	3.544	High
513	1	-1	-1	1	1	1	3.54	High
720	1	1	1	0	1	1	3.522	High
675	1	1	-1	1	1	1	3.507	High
540	1	-1	0	1	1	1	3.482	High
573	1	0	-1	-1	0	1	3.479	High
579	1	0	-1	0	-1	1	3.478	High
534	1	-1	0	1	-1	1	3.462	High
576	1	0	-1	-1	1	1	3.452	High
615	1	0	0	1	-1	1	3.451	High
495	1	-1	-1	-1	1	1	3.449	High
621	1	0	0	1	1	1	3.446	High
648	1	0	1	1	1	1	3.446	High
486	0	1	1	1	1	1	3.442	High
663	1	1	-1	0	0	1	3.44	High
537	1	-1	0	1	0	1	3.439	High
618	1	0	0	1	0	1	3.419	High
711	1	1	1	-1	1	1	3.418	High
567	1	-1	1	1	1	1	3.368	High
645	1	0	1	1	0	1	3.354	High
453	0	1	0	1	-1	1	3.352	High
654	1	1	-1	-1	0	1	3.35	High
717	1	1	1	0	0	1	3.347	High
585	1	0	-1	0	1	1	3.336	High
243	-1	1	1	1	1	1	3.321	High
642	1	0	1	1	-1	1	3.311	High
210	-1	1	0	1	-1	1	3.309	High
489	1	-1	-1	-1	-1	1	3.301	High
582	1	0	-1	0	0	1	3.296	High
564	1	-1	1	1	0	1	3.292	High
639	1	0	1	0	1	1	3.29	High
668	1	1	-1	1	-1	0	3.286	High
504	1	-1	-1	0	1	1	3.281	High
561	1	-1	1	1	-1	1	3.273	High
492	1	-1	-1	-1	0	1	3.264	High
693	1	1	0	0	1	1	3.254	High
690	1	1	0	0	0	1	3.253	High
714	1	1	1	0	-1	1	3.252	High
708	1	1	1	-1	0	1	3.232	High
498	1	-1	-1	0	-1	1	3.225	High
483	0	1	1	1	0	1	3.22	High
728	1	1	1	1	1	0	3.202	High
630	1	0	1	-1	1	1	3.202	High
705	1	1	1	-1	-1	1	3.199	High
687	1	1	0	0	-1	1	3.198	High
558	1	-1	1	0	1	1	3.179	High
666	1	1	-1	0	1	1	3.175	High
429	0	1	-1	1	0	1	3.167	High
456	0	1	0	1	0	1	3.166	High
459	0	1	0	1	1	1	3.164	High
725	1	1	1	1	0	0	3.146	High
697	1	1	0	1	0	-1	3.144	High
698	1	1	0	1	0	0	3.141	High
531	1	-1	0	0	1	1	3.14	High
681	1	1	0	-1	0	1	3.121	High
612	1	0	0	0	1	1	3.121	High
522	1	-1	0	-1	1	1	3.118	High
480	0	1	1	1	-1	1	3.11	High
501	1	-1	-1	0	0	1	3.109	High
549	1	-1	1	-1	1	1	3.108	High
678	1	1	0	-1	-1	1	3.107	High
701	1	1	0	1	1	0	3.104	High
636	1	0	1	0	0	1	3.102	High
432	0	1	-1	1	1	1	3.101	High
627	1	0	1	-1	0	1	3.094	High
727	1	1	1	1	1	-1	3.083	High
633	1	0	1	0	-1	1	3.081	High
684	1	1	0	-1	1	1	3.079	High
657	1	1	-1	-1	1	1	3.063	High
624	1	0	1	-1	-1	1	3.063	High
603	1	0	0	-1	1	1	3.062	High
724	1	1	1	1	0	-1	3.058	High
216	-1	1	0	1	1	1	3.058	High
213	-1	1	0	1	0	1	3.054	High
405	0	0	1	1	1	1	3.049	High
186	-1	1	-1	1	0	1	3.048	High
240	-1	1	1	1	0	1	3.046	High
587	1	0	-1	1	-1	0	3.036	High
543	1	-1	1	-1	-1	1	3.024	High
552	1	-1	1	0	-1	1	3.022	High
324	0	-1	1	1	1	1	3.021	High
189	-1	1	-1	1	1	1	3.02	High
722	1	1	1	1	-1	0	3.015	High
506	1	-1	-1	1	-1	0	3.012	High
237	-1	1	1	1	-1	1	3.01	High
667	1	1	-1	1	-1	-1	3.009	High
555	1	-1	1	0	0	1	3.008	High
671	1	1	-1	1	0	0	3.003	High
670	1	1	-1	1	0	-1	2.998	High
477	0	1	1	0	1	1	2.997	High
700	1	1	0	1	1	-1	2.995	High
546	1	-1	1	-1	0	1	2.994	High
694	1	1	0	1	-1	-1	2.992	High
695	1	1	0	1	-1	0	2.992	High
162	-1	0	1	1	1	1	2.981	High
674	1	1	-1	1	1	0	2.98	High
81	-1	-1	1	1	1	1	2.956	High
21	-1	-1	-1	1	-1	1	2.951	High
721	1	1	1	1	-1	-1	2.944	High
264	0	-1	-1	1	-1	1	2.928	High
102	-1	0	-1	1	-1	1	2.921	High
345	0	0	-1	1	-1	1	2.92	High
673	1	1	-1	1	1	-1	2.877	High
234	-1	1	1	0	1	1	2.85	High
593	1	0	-1	1	1	0	2.834	High
590	1	0	-1	1	0	0	2.83	High
512	1	-1	-1	1	1	0	2.819	High
509	1	-1	-1	1	0	0	2.81	High
505	1	-1	-1	1	-1	-1	2.81	High
270	0	-1	-1	1	1	1	2.803	High
606	1	0	0	0	-1	1	2.8	High
609	1	0	0	0	0	1	2.799	High
586	1	0	-1	1	-1	-1	2.793	High
468	0	1	1	-1	1	1	2.793	High
597	1	0	0	-1	-1	1	2.791	High
539	1	-1	0	1	1	0	2.791	High
402	0	0	1	1	0	1	2.79	High
600	1	0	0	-1	0	1	2.787	High
297	0	-1	0	1	1	1	2.781	High
27	-1	-1	-1	1	1	1	2.779	High
321	0	-1	1	1	0	1	2.778	High
508	1	-1	-1	1	0	-1	2.758	High
54	-1	-1	0	1	1	1	2.758	High
592	1	0	-1	1	1	-1	2.757	High
589	1	0	-1	1	0	-1	2.756	High
351	0	0	-1	1	1	1	2.751	High
647	1	0	1	1	1	0	2.739	Medium high
108	-1	0	-1	1	1	1	2.738	Medium high
159	-1	0	1	1	0	1	2.737	Medium high
378	0	0	0	1	1	1	2.737	Medium high
620	1	0	0	1	1	0	2.728	Medium high
318	0	-1	1	1	-1	1	2.727	Medium high
511	1	-1	-1	1	1	-1	2.724	Medium high
135	-1	0	0	1	1	1	2.724	Medium high
399	0	0	1	1	-1	1	2.722	Medium high
719	1	1	1	0	1	0	2.718	Medium high
536	1	-1	0	1	0	0	2.717	Medium high
156	-1	0	1	1	-1	1	2.715	Medium high
48	-1	-1	0	1	-1	1	2.709	Medium high
538	1	-1	0	1	1	-1	2.709	Medium high
78	-1	-1	1	1	0	1	2.707	Medium high
75	-1	-1	1	1	-1	1	2.682	Medium high
644	1	0	1	1	0	0	2.681	Medium high
129	-1	0	0	1	-1	1	2.676	Medium high
528	1	-1	0	0	0	1	2.673	Medium high
519	1	-1	0	-1	0	1	2.664	Medium high
535	1	-1	0	1	0	-1	2.66	Medium high
291	0	-1	0	1	-1	1	2.654	Medium high
396	0	0	1	0	1	1	2.651	Medium high
525	1	-1	0	0	-1	1	2.65	Medium high
619	1	0	0	1	1	-1	2.646	Medium high
516	1	-1	0	-1	-1	1	2.634	Medium high
617	1	0	0	1	0	0	2.628	Medium high
225	-1	1	1	-1	1	1	2.624	Medium high
485	0	1	1	1	1	0	2.623	Medium high
566	1	-1	1	1	1	0	2.622	Medium high
532	1	-1	0	1	-1	-1	2.62	Medium high
372	0	0	0	1	-1	1	2.617	Medium high
315	0	-1	1	0	1	1	2.612	Medium high
533	1	-1	0	1	-1	0	2.604	Medium high
616	1	0	0	1	0	-1	2.6	Medium high
641	1	0	1	1	-1	0	2.59	Medium high
646	1	0	1	1	1	-1	2.585	Medium high
474	0	1	1	0	0	1	2.578	Medium high
153	-1	0	1	0	1	1	2.573	Medium high
267	0	-1	-1	1	0	1	2.572	Medium high
716	1	1	1	0	0	0	2.568	Medium high
643	1	0	1	1	0	-1	2.564	Medium high
563	1	-1	1	1	0	0	2.562	Medium high
718	1	1	1	0	1	-1	2.561	Medium high
24	-1	-1	-1	1	0	1	2.56	Medium high
450	0	1	0	0	1	1	2.552	Medium high
387	0	0	1	-1	1	1	2.549	Medium high
348	0	0	-1	1	0	1	2.548	Medium high
710	1	1	1	-1	1	0	2.54	Medium high
659	1	1	-1	0	-1	0	2.54	Medium high
72	-1	-1	1	0	1	1	2.535	Medium high
294	0	-1	0	1	0	1	2.533	Medium high
105	-1	0	-1	1	0	1	2.533	Medium high
560	1	-1	1	1	-1	0	2.529	Medium high
51	-1	-1	0	1	0	1	2.524	Medium high
614	1	0	0	1	-1	0	2.523	Medium high
471	0	1	1	0	-1	1	2.518	Medium high
613	1	0	0	1	-1	-1	2.514	Medium high
132	-1	0	0	1	0	1	2.493	Medium high
565	1	-1	1	1	1	-1	2.486	Medium high
306	0	-1	1	-1	1	1	2.486	Medium high
692	1	1	0	0	1	0	2.485	Medium high
375	0	0	0	1	0	1	2.481	Medium high
713	1	1	1	0	-1	0	2.481	Medium high
640	1	0	1	1	-1	-1	2.478	Medium high
423	0	1	-1	0	1	1	2.477	Medium high
242	-1	1	1	1	1	0	2.471	Medium high
494	1	-1	-1	-1	1	0	2.468	Medium high
562	1	-1	1	1	0	-1	2.467	Medium high
484	0	1	1	1	1	-1	2.463	Medium high
425	0	1	-1	1	-1	0	2.462	Medium high
417	0	1	-1	0	-1	1	2.45	Medium high
715	1	1	1	0	0	-1	2.45	Medium high
207	-1	1	0	0	1	1	2.448	Medium high
458	0	1	0	1	1	0	2.448	Medium high
144	-1	0	1	-1	1	1	2.444	Medium high
482	0	1	1	1	0	0	2.434	Medium high
650	1	1	-1	-1	-1	0	2.426	Medium high
559	1	-1	1	1	-1	-1	2.426	Medium high
63	-1	-1	1	-1	1	1	2.421	Medium high
707	1	1	1	-1	0	0	2.419	Medium high
465	0	1	1	-1	0	1	2.411	Medium high
231	-1	1	1	0	0	1	2.394	Medium high
180	-1	1	-1	0	1	1	2.393	Medium high
575	1	0	-1	-1	1	0	2.392	Medium high
712	1	1	1	0	-1	-1	2.375	Medium high
462	0	1	1	-1	-1	1	2.368	Medium high
704	1	1	1	-1	-1	0	2.363	Medium high
709	1	1	1	-1	1	-1	2.36	Medium high
691	1	1	0	0	1	-1	2.355	Medium high
481	0	1	1	1	0	-1	2.353	Medium high
182	-1	1	-1	1	-1	0	2.352	Medium high
431	0	1	-1	1	1	0	2.351	Medium high
228	-1	1	1	0	-1	1	2.346	Medium high
689	1	1	0	0	0	0	2.34	Medium high
688	1	1	0	0	0	-1	2.333	Medium high
457	0	1	0	1	1	-1	2.314	Medium high
241	-1	1	1	1	1	-1	2.313	Medium high
665	1	1	-1	0	1	0	2.307	Medium high
638	1	0	1	0	1	0	2.306	Medium high
215	-1	1	0	1	1	0	2.3	Medium high
572	1	0	-1	-1	0	0	2.299	Medium high
706	1	1	1	-1	0	-1	2.299	Medium high
441	0	1	0	-1	1	1	2.299	Medium high
455	0	1	0	1	0	0	2.274	Medium high
454	0	1	0	1	0	-1	2.271	Medium high
493	1	-1	-1	-1	1	-1	2.266	Medium high
683	1	1	0	-1	1	0	2.261	Medium high
569	1	0	-1	-1	-1	0	2.253	Medium high
430	0	1	-1	1	1	-1	2.253	Medium high
222	-1	1	1	-1	0	1	2.252	Medium high
703	1	1	1	-1	-1	-1	2.247	Medium high
479	0	1	1	1	-1	0	2.241	Medium high
174	-1	1	-1	0	-1	1	2.24	Medium high
662	1	1	-1	0	0	0	2.238	Medium high
239	-1	1	1	1	0	0	2.238	Medium high
408	0	1	-1	-1	-1	1	2.229	Medium high
219	-1	1	1	-1	-1	1	2.229	Medium high
414	0	1	-1	-1	1	1	2.228	Medium high
584	1	0	-1	0	1	0	2.224	Medium high
188	-1	1	-1	1	1	0	2.223	Medium high
393	0	0	1	0	0	1	2.221	Medium high
309	0	-1	1	0	-1	1	2.22	Medium high
686	1	1	0	0	-1	0	2.217	Medium high
503	1	-1	-1	0	1	0	2.216	Medium high
198	-1	1	0	-1	1	1	2.208	Medium high
685	1	1	0	0	-1	-1	2.208	Medium high
629	1	0	1	-1	1	0	2.204	Medium high
420	0	1	-1	0	0	1	2.204	Medium high
390	0	0	1	0	-1	1	2.204	Medium high
312	0	-1	1	0	0	1	2.202	Medium high
578	1	0	-1	0	-1	0	2.2	Medium high
658	1	1	-1	0	-1	-1	2.198	Medium high
428	0	1	-1	1	0	0	2.195	Medium high
427	0	1	-1	1	0	-1	2.193	Medium high
491	1	-1	-1	-1	0	0	2.191	Medium high
214	-1	1	0	1	1	-1	2.184	Medium high
300	0	-1	1	-1	-1	1	2.182	Medium high
384	0	0	1	-1	0	1	2.181	Medium high
680	1	1	0	-1	0	0	2.179	Medium high
679	1	1	0	-1	0	-1	2.175	Medium high
381	0	0	1	-1	-1	1	2.174	Medium high
653	1	1	-1	-1	0	0	2.174	Medium high
664	1	1	-1	0	1	-1	2.172	Medium high
661	1	1	-1	0	0	-1	2.171	Medium high
656	1	1	-1	-1	1	0	2.17	Medium high
303	0	-1	1	-1	0	1	2.168	Medium high
447	0	1	0	0	0	1	2.167	Medium high
171	-1	1	-1	-1	1	1	2.166	Medium high
424	0	1	-1	1	-1	-1	2.159	Medium high
261	0	-1	-1	0	1	1	2.152	Medium high
212	-1	1	0	1	0	0	2.152	Medium high
635	1	0	1	0	0	0	2.148	Medium high
238	-1	1	1	1	0	-1	2.147	Medium high
444	0	1	0	0	-1	1	2.145	Medium high
211	-1	1	0	1	0	-1	2.145	Medium high
557	1	-1	1	0	1	0	2.144	Medium high
478	0	1	1	1	-1	-1	2.144	Medium high
574	1	0	-1	-1	1	-1	2.143	Medium high
682	1	1	0	-1	1	-1	2.139	Medium high
99	-1	0	-1	0	1	1	2.136	Medium high
342	0	0	-1	0	1	1	2.133	Medium high
187	-1	1	-1	1	1	-1	2.132	Medium high
452	0	1	0	1	-1	0	2.132	Medium high
288	0	-1	0	0	1	1	2.131	Medium high
18	-1	-1	-1	0	1	1	2.13	Medium high
632	1	0	1	0	-1	0	2.129	Medium high
150	-1	0	1	0	0	1	2.123	Medium high
45	-1	-1	0	0	1	1	2.116	Medium high
502	1	-1	-1	0	1	-1	2.113	Medium high
369	0	0	0	0	1	1	2.111	Medium high
69	-1	-1	1	0	0	1	2.108	Medium high
209	-1	1	0	1	-1	0	2.107	Medium high
677	1	1	0	-1	-1	0	2.107	Medium high
676	1	1	0	-1	-1	-1	2.105	Medium high
236	-1	1	1	1	-1	0	2.104	Medium high
147	-1	0	1	0	-1	1	2.103	Medium high
637	1	0	1	0	1	-1	2.101	Medium high
66	-1	-1	1	0	-1	1	2.101	Medium high
141	-1	0	1	-1	0	1	2.098	Medium high
451	0	1	0	1	-1	-1	2.096	Medium high
126	-1	0	0	0	1	1	2.093	Medium high
649	1	1	-1	-1	-1	-1	2.092	Medium high
626	1	0	1	-1	0	0	2.091	Medium high
623	1	0	1	-1	-1	0	2.089	Medium high
581	1	0	-1	0	0	0	2.087	Medium high
138	-1	0	1	-1	-1	1	2.081	Medium high
488	1	-1	-1	-1	-1	0	2.08	Medium high
60	-1	-1	1	-1	0	1	2.077	Medium high
185	-1	1	-1	1	0	0	2.076	Medium high
521	1	-1	0	-1	1	0	2.074	Medium high
497	1	-1	-1	0	-1	0	2.073	Medium high
530	1	-1	0	0	1	0	2.071	Medium high
184	-1	1	-1	1	0	-1	2.069	Medium high
181	-1	1	-1	1	-1	-1	2.068	Medium high
57	-1	-1	1	-1	-1	1	2.068	Medium high
500	1	-1	-1	0	0	0	2.065	Medium high
652	1	1	-1	-1	0	-1	2.06	Medium high
548	1	-1	1	-1	1	0	2.059	Medium high
177	-1	1	-1	0	0	1	2.057	Medium high
583	1	0	-1	0	1	-1	2.056	Medium high
165	-1	1	-1	-1	-1	1	2.053	Medium high
655	1	1	-1	-1	1	-1	2.035	Medium high
252	0	-1	-1	-1	1	1	2.025	Medium high
208	-1	1	0	1	-1	-1	2.022	Medium high
235	-1	1	1	1	-1	-1	2.022	Medium high
204	-1	1	0	0	0	1	2.022	Medium high
333	0	0	-1	-1	1	1	2.021	Medium high
628	1	0	1	-1	1	-1	2.019	Medium high
571	1	0	-1	-1	0	-1	2.012	Medium high
279	0	-1	0	-1	1	1	2.008	Medium high
611	1	0	0	0	1	0	2.003	Medium high
551	1	-1	1	0	-1	0	2.002	Medium high
90	-1	0	-1	-1	1	1	2	Medium high
9	-1	-1	-1	-1	1	1	1.996	Medium high
554	1	-1	1	0	0	0	1.993	Medium high
404	0	0	1	1	1	0	1.992	Medium high
634	1	0	1	0	0	-1	1.992	Medium high
36	-1	-1	0	-1	1	1	1.99	Medium high
542	1	-1	1	-1	-1	0	1.99	Medium high
411	0	1	-1	-1	0	1	1.988	Medium high
438	0	1	0	-1	0	1	1.986	Medium high
529	1	-1	0	0	1	-1	1.986	Medium high
360	0	0	0	-1	1	1	1.983	Medium high
201	-1	1	0	0	-1	1	1.982	Medium high
117	-1	0	0	-1	1	1	1.979	Medium high
490	1	-1	-1	-1	0	-1	1.979	Medium high
435	0	1	0	-1	-1	1	1.974	Medium high
520	1	-1	0	-1	1	-1	1.971	Medium high
556	1	-1	1	0	1	-1	1.967	Medium high
545	1	-1	1	-1	0	0	1.962	Medium high
631	1	0	1	0	-1	-1	1.956	Medium high
580	1	0	-1	0	0	-1	1.947	Medium high
499	1	-1	-1	0	0	-1	1.946	Medium high
602	1	0	0	-1	1	0	1.943	Medium high
161	-1	0	1	1	1	0	1.935	Medium high
625	1	0	1	-1	0	-1	1.934	Medium high
323	0	-1	1	1	1	0	1.931	Medium high
622	1	0	1	-1	-1	-1	1.931	Medium high
610	1	0	0	0	1	-1	1.902	Medium
547	1	-1	1	-1	1	-1	1.896	Medium
577	1	0	-1	0	-1	-1	1.893	Medium
80	-1	-1	1	1	1	0	1.888	Medium
195	-1	1	0	-1	0	1	1.878	Medium
568	1	0	-1	-1	-1	-1	1.877	Medium
168	-1	1	-1	-1	0	1	1.875	Medium
601	1	0	0	-1	1	-1	1.866	Medium
550	1	-1	1	0	-1	-1	1.865	Medium
496	1	-1	-1	0	-1	-1	1.858	Medium
553	1	-1	1	0	0	-1	1.858	Medium
541	1	-1	1	-1	-1	-1	1.847	Medium
403	0	0	1	1	1	-1	1.832	Medium
544	1	-1	1	-1	0	-1	1.831	Medium
192	-1	1	0	-1	-1	1	1.823	Medium
476	0	1	1	0	1	0	1.789	Medium
322	0	-1	1	1	1	-1	1.78	Medium
269	0	-1	-1	1	1	0	1.778	Medium
401	0	0	1	1	0	0	1.767	Medium
487	1	-1	-1	-1	-1	-1	1.766	Medium
160	-1	0	1	1	1	-1	1.757	Medium
26	-1	-1	-1	1	1	0	1.747	Medium
296	0	-1	0	1	1	0	1.741	Medium
53	-1	-1	0	1	1	0	1.73	Medium
350	0	0	-1	1	1	0	1.727	Medium
320	0	-1	1	1	0	0	1.724	Medium
79	-1	-1	1	1	1	-1	1.719	Medium
377	0	0	0	1	1	0	1.715	Medium
107	-1	0	-1	1	1	0	1.698	Medium
158	-1	0	1	1	0	0	1.697	Medium
134	-1	0	0	1	1	0	1.688	Medium
527	1	-1	0	0	0	0	1.687	Medium
268	0	-1	-1	1	1	-1	1.686	Medium
596	1	0	0	-1	-1	0	1.682	Medium
599	1	0	0	-1	0	0	1.681	Medium
605	1	0	0	0	-1	0	1.679	Medium
608	1	0	0	0	0	0	1.677	Medium
526	1	-1	0	0	0	-1	1.674	Medium
25	-1	-1	-1	1	1	-1	1.674	Medium
295	0	-1	0	1	1	-1	1.671	Medium
604	1	0	0	0	-1	-1	1.67	Medium
595	1	0	0	-1	-1	-1	1.669	Medium
607	1	0	0	0	0	-1	1.669	Medium
598	1	0	0	-1	0	-1	1.668	Medium
77	-1	-1	1	1	0	0	1.663	Medium
398	0	0	1	1	-1	0	1.657	Medium
52	-1	-1	0	1	1	-1	1.649	Medium
400	0	0	1	1	0	-1	1.647	Medium
317	0	-1	1	1	-1	0	1.643	Medium
349	0	0	-1	1	1	-1	1.635	Medium
376	0	0	0	1	1	-1	1.629	Medium
106	-1	0	-1	1	1	-1	1.629	Medium
133	-1	0	0	1	1	-1	1.615	Medium
319	0	-1	1	1	0	-1	1.611	Medium
155	-1	0	1	1	-1	0	1.606	Medium
518	1	-1	0	-1	0	0	1.599	Medium
517	1	-1	0	-1	0	-1	1.587	Medium
20	-1	-1	-1	1	-1	0	1.582	Medium
74	-1	-1	1	1	-1	0	1.58	Medium
233	-1	1	1	0	1	0	1.574	Medium
157	-1	0	1	1	0	-1	1.567	Medium
524	1	-1	0	0	-1	0	1.567	Medium
523	1	-1	0	0	-1	-1	1.565	Medium
263	0	-1	-1	1	-1	0	1.56	Medium
101	-1	0	-1	1	-1	0	1.559	Medium
397	0	0	1	1	-1	-1	1.544	Medium
344	0	0	-1	1	-1	0	1.541	Medium
76	-1	-1	1	1	0	-1	1.541	Medium
475	0	1	1	0	1	-1	1.536	Medium
514	1	-1	0	-1	-1	-1	1.527	Medium
515	1	-1	0	-1	-1	0	1.527	Medium
316	0	-1	1	1	-1	-1	1.519	Medium
467	0	1	1	-1	1	0	1.499	Medium
154	-1	0	1	1	-1	-1	1.484	Medium
87	-1	0	-1	-1	0	1	1.475	Medium
258	0	-1	-1	0	0	1	1.464	Medium
30	-1	-1	0	-1	-1	1	1.463	Medium
282	0	-1	0	0	-1	1	1.463	Medium
265	0	-1	-1	1	0	-1	1.462	Medium
266	0	-1	-1	1	0	0	1.462	Medium
73	-1	-1	1	1	-1	-1	1.462	Medium
23	-1	-1	-1	1	0	0	1.461	Medium
273	0	-1	0	-1	-1	1	1.46	Medium
354	0	0	0	-1	-1	1	1.46	Medium
330	0	0	-1	-1	0	1	1.459	Medium
22	-1	-1	-1	1	0	-1	1.457	Medium
39	-1	-1	0	0	-1	1	1.457	Medium
249	0	-1	-1	-1	0	1	1.456	Medium
111	-1	0	0	-1	-1	1	1.455	Medium
6	-1	-1	-1	-1	0	1	1.455	Medium
339	0	0	-1	0	0	1	1.454	Medium
363	0	0	0	0	-1	1	1.453	Medium
255	0	-1	-1	0	-1	1	1.45	Medium
120	-1	0	0	0	-1	1	1.449	Medium
96	-1	0	-1	0	0	1	1.448	Medium
12	-1	-1	-1	0	-1	1	1.447	Medium
336	0	0	-1	0	-1	1	1.447	Medium
15	-1	-1	-1	0	0	1	1.446	Medium
33	-1	-1	0	-1	0	1	1.446	Medium
114	-1	0	0	-1	0	1	1.446	Medium
276	0	-1	0	-1	0	1	1.445	Medium
93	-1	0	-1	0	-1	1	1.444	Medium
285	0	-1	0	0	0	1	1.443	Medium
49	-1	-1	0	1	0	-1	1.442	Medium
103	-1	0	-1	1	0	-1	1.441	Medium
357	0	0	0	-1	0	1	1.441	Medium
50	-1	-1	0	1	0	0	1.44	Medium
42	-1	-1	0	0	0	1	1.44	Medium
292	0	-1	0	1	0	-1	1.439	Medium
293	0	-1	0	1	0	0	1.439	Medium
3	-1	-1	-1	-1	-1	1	1.438	Medium
246	0	-1	-1	-1	-1	1	1.438	Medium
327	0	0	-1	-1	-1	1	1.437	Medium
104	-1	0	-1	1	0	0	1.436	Medium
84	-1	0	-1	-1	-1	1	1.436	Medium
47	-1	-1	0	1	-1	0	1.436	Medium
347	0	0	-1	1	0	0	1.434	Medium
346	0	0	-1	1	0	-1	1.431	Medium
366	0	0	0	0	0	1	1.43	Medium
123	-1	0	0	0	0	1	1.427	Medium
128	-1	0	0	1	-1	0	1.425	Medium
130	-1	0	0	1	0	-1	1.411	Medium
373	0	0	0	1	0	-1	1.408	Medium
131	-1	0	0	1	0	0	1.406	Medium
19	-1	-1	-1	1	-1	-1	1.405	Medium
374	0	0	0	1	0	0	1.404	Medium
262	0	-1	-1	1	-1	-1	1.385	Medium
449	0	1	0	0	1	0	1.385	Medium
100	-1	0	-1	1	-1	-1	1.377	Medium
343	0	0	-1	1	-1	-1	1.376	Medium
473	0	1	1	0	0	0	1.368	Medium
290	0	-1	0	1	-1	0	1.358	Medium
46	-1	-1	0	1	-1	-1	1.355	Medium
127	-1	0	0	1	-1	-1	1.342	Medium
289	0	-1	0	1	-1	-1	1.34	Medium
232	-1	1	1	0	1	-1	1.334	Medium
371	0	0	0	1	-1	0	1.332	Medium
370	0	0	0	1	-1	-1	1.311	Medium
224	-1	1	1	-1	1	0	1.309	Medium
466	0	1	1	-1	1	-1	1.297	Medium
470	0	1	1	0	-1	0	1.287	Medium
472	0	1	1	0	0	-1	1.238	Medium
448	0	1	0	0	1	-1	1.232	Medium
422	0	1	-1	0	1	0	1.229	Medium
206	-1	1	0	0	1	0	1.22	Medium
395	0	0	1	0	1	0	1.202	Medium
464	0	1	1	-1	0	0	1.195	Medium
469	0	1	1	0	-1	-1	1.154	Medium
230	-1	1	1	0	0	0	1.149	Medium
179	-1	1	-1	0	1	0	1.128	Medium
314	0	-1	1	0	1	0	1.123	Medium
461	0	1	1	-1	-1	0	1.118	Medium
223	-1	1	1	-1	1	-1	1.1	Medium low
421	0	1	-1	0	1	-1	1.1	Medium low
152	-1	0	1	0	1	0	1.09	Medium low
227	-1	1	1	0	-1	0	1.07	Medium low
205	-1	1	0	0	1	-1	1.068	Medium low
440	0	1	0	-1	1	0	1.068	Medium low
463	0	1	1	-1	0	-1	1.056	Medium low
386	0	0	1	-1	1	0	1.042	Medium low
71	-1	-1	1	0	1	0	1.039	Medium low
229	-1	1	1	0	0	-1	1.009	Medium low
178	-1	1	-1	0	1	-1	0.988	Medium low
460	0	1	1	-1	-1	-1	0.982	Medium low
416	0	1	-1	0	-1	0	0.975	Medium low
305	0	-1	1	-1	1	0	0.973	Medium low
221	-1	1	1	-1	0	0	0.972	Medium low
413	0	1	-1	-1	1	0	0.963	Medium low
143	-1	0	1	-1	1	0	0.958	Medium low
394	0	0	1	0	1	-1	0.957	Medium low
439	0	1	0	-1	1	-1	0.95	Medium low
446	0	1	0	0	0	0	0.947	Medium low
445	0	1	0	0	0	-1	0.946	Medium low
197	-1	1	0	-1	1	0	0.942	Medium low
226	-1	1	1	0	-1	-1	0.94	Medium low
218	-1	1	1	-1	-1	0	0.918	Medium low
313	0	-1	1	0	1	-1	0.893	Medium low
62	-1	-1	1	-1	1	0	0.889	Medium low
412	0	1	-1	-1	1	-1	0.861	Medium low
151	-1	0	1	0	1	-1	0.859	Medium low
170	-1	1	-1	-1	1	0	0.846	Medium low
419	0	1	-1	0	0	0	0.845	Medium low
418	0	1	-1	0	0	-1	0.835	Medium low
415	0	1	-1	0	-1	-1	0.835	Medium low
220	-1	1	1	-1	0	-1	0.835	Medium low
385	0	0	1	-1	1	-1	0.831	Medium low
443	0	1	0	0	-1	0	0.827	Medium low
442	0	1	0	0	-1	-1	0.819	Medium low
196	-1	1	0	-1	1	-1	0.815	Medium low
70	-1	-1	1	0	1	-1	0.794	Medium low
173	-1	1	-1	0	-1	0	0.791	Medium low
217	-1	1	1	-1	-1	-1	0.79	Medium low
203	-1	1	0	0	0	0	0.777	Medium low
392	0	0	1	0	0	0	0.771	Medium low
202	-1	1	0	0	0	-1	0.768	Medium low
407	0	1	-1	-1	-1	0	0.764	Medium low
304	0	-1	1	-1	1	-1	0.762	Medium low
169	-1	1	-1	-1	1	-1	0.759	Medium low
389	0	0	1	0	-1	0	0.757	Medium low
308	0	-1	1	0	-1	0	0.744	Medium low
311	0	-1	1	0	0	0	0.743	Medium low
437	0	1	0	-1	0	0	0.731	Medium low
142	-1	0	1	-1	1	-1	0.73	Medium low
436	0	1	0	-1	0	-1	0.725	Medium low
380	0	0	1	-1	-1	0	0.722	Medium low
383	0	0	1	-1	0	0	0.713	Medium low
302	0	-1	1	-1	0	0	0.701	Medium low
299	0	-1	1	-1	-1	0	0.695	Medium low
176	-1	1	-1	0	0	0	0.692	Medium low
61	-1	-1	1	-1	1	-1	0.691	Medium low
175	-1	1	-1	0	0	-1	0.676	Medium low
200	-1	1	0	0	-1	0	0.671	Medium low
172	-1	1	-1	0	-1	-1	0.664	Medium low
406	0	1	-1	-1	-1	-1	0.659	Medium low
434	0	1	0	-1	-1	0	0.658	Medium low
199	-1	1	0	0	-1	-1	0.656	Medium low
433	0	1	0	-1	-1	-1	0.648	Medium low
409	0	1	-1	-1	0	-1	0.645	Medium low
410	0	1	-1	-1	0	0	0.643	Medium low
260	0	-1	-1	0	1	0	0.641	Medium low
149	-1	0	1	0	0	0	0.637	Medium low
287	0	-1	0	0	1	0	0.627	Medium low
17	-1	-1	-1	0	1	0	0.627	Medium low
44	-1	-1	0	0	1	0	0.621	Medium low
341	0	0	-1	0	1	0	0.618	Medium low
164	-1	1	-1	-1	-1	0	0.614	Medium low
98	-1	0	-1	0	1	0	0.609	Medium low
68	-1	-1	1	0	0	0	0.608	Medium low
146	-1	0	1	0	-1	0	0.604	Medium low
391	0	0	1	0	0	-1	0.601	Medium low
65	-1	-1	1	0	-1	0	0.598	Medium low
140	-1	0	1	-1	0	0	0.593	Medium low
368	0	0	0	0	1	0	0.592	Medium low
125	-1	0	0	0	1	0	0.589	Medium low
194	-1	1	0	-1	0	0	0.587	Medium low
193	-1	1	0	-1	0	-1	0.584	Medium low
137	-1	0	1	-1	-1	0	0.575	Medium low
388	0	0	1	0	-1	-1	0.574	Medium low
310	0	-1	1	0	0	-1	0.562	Medium low
59	-1	-1	1	-1	0	0	0.562	Medium low
382	0	0	1	-1	0	-1	0.561	Medium low
307	0	-1	1	0	-1	-1	0.554	Medium low
56	-1	-1	1	-1	-1	0	0.553	Medium low
379	0	0	1	-1	-1	-1	0.552	Medium low
298	0	-1	1	-1	-1	-1	0.54	Medium low
301	0	-1	1	-1	0	-1	0.537	Medium low
167	-1	1	-1	-1	0	0	0.521	Medium low
166	-1	1	-1	-1	0	-1	0.521	Medium low
163	-1	1	-1	-1	-1	-1	0.512	Medium low
191	-1	1	0	-1	-1	0	0.505	Medium low
259	0	-1	-1	0	1	-1	0.503	Medium low
286	0	-1	0	0	1	-1	0.494	Medium low
190	-1	1	0	-1	-1	-1	0.491	Medium low
16	-1	-1	-1	0	1	-1	0.485	Medium low
340	0	0	-1	0	1	-1	0.484	Medium low
251	0	-1	-1	-1	1	0	0.483	Medium low
43	-1	-1	0	0	1	-1	0.483	Medium low
278	0	-1	0	-1	1	0	0.48	Medium low
8	-1	-1	-1	-1	1	0	0.476	Medium low
332	0	0	-1	-1	1	0	0.476	Medium low
97	-1	0	-1	0	1	-1	0.476	Medium low
35	-1	-1	0	-1	1	0	0.471	Medium low
148	-1	0	1	0	0	-1	0.465	Medium low
124	-1	0	0	0	1	-1	0.465	Medium low
67	-1	-1	1	0	0	-1	0.463	Medium low
367	0	0	0	0	1	-1	0.462	Medium low
89	-1	0	-1	-1	1	0	0.46	Medium low
359	0	0	0	-1	1	0	0.459	Medium low
145	-1	0	1	0	-1	-1	0.456	Medium low
116	-1	0	0	-1	1	0	0.451	Medium low
64	-1	-1	1	0	-1	-1	0.446	Medium low
139	-1	0	1	-1	0	-1	0.442	Medium low
58	-1	-1	1	-1	0	-1	0.428	Medium low
136	-1	0	1	-1	-1	-1	0.422	Medium low
55	-1	-1	1	-1	-1	-1	0.416	Medium low
250	0	-1	-1	-1	1	-1	0.386	Medium low
277	0	-1	0	-1	1	-1	0.378	Medium low
331	0	0	-1	-1	1	-1	0.373	Medium low
7	-1	-1	-1	-1	1	-1	0.37	Medium low
34	-1	-1	0	-1	1	-1	0.361	Medium low
88	-1	0	-1	-1	1	-1	0.361	Medium low
358	0	0	0	-1	1	-1	0.36	Medium low
115	-1	0	0	-1	1	-1	0.355	Medium low
1	-1	-1	-1	-1	-1	-1	0	Low
2	-1	-1	-1	-1	-1	0	0	Low
82	-1	0	-1	-1	-1	-1	0	Low
119	-1	0	0	0	-1	0	0	Low
118	-1	0	0	0	-1	-1	0	Low
113	-1	0	0	-1	0	0	0	Low
112	-1	0	0	-1	0	-1	0	Low
110	-1	0	0	-1	-1	0	0	Low
109	-1	0	0	-1	-1	-1	0	Low
95	-1	0	-1	0	0	0	0	Low
94	-1	0	-1	0	0	-1	0	Low
92	-1	0	-1	0	-1	0	0	Low
91	-1	0	-1	0	-1	-1	0	Low
86	-1	0	-1	-1	0	0	0	Low
85	-1	0	-1	-1	0	-1	0	Low
83	-1	0	-1	-1	-1	0	0	Low
41	-1	-1	0	0	0	0	0	Low
122	-1	0	0	0	0	0	0	Low
40	-1	-1	0	0	0	-1	0	Low
38	-1	-1	0	0	-1	0	0	Low
37	-1	-1	0	0	-1	-1	0	Low
32	-1	-1	0	-1	0	0	0	Low
31	-1	-1	0	-1	0	-1	0	Low
29	-1	-1	0	-1	-1	0	0	Low
28	-1	-1	0	-1	-1	-1	0	Low
14	-1	-1	-1	0	0	0	0	Low
13	-1	-1	-1	0	0	-1	0	Low
11	-1	-1	-1	0	-1	0	0	Low
10	-1	-1	-1	0	-1	-1	0	Low
5	-1	-1	-1	-1	0	0	0	Low
4	-1	-1	-1	-1	0	-1	0	Low
121	-1	0	0	0	0	-1	0	Low
244	0	-1	-1	-1	-1	-1	0	Low
364	0	0	0	0	0	-1	0	Low
325	0	0	-1	-1	-1	-1	0	Low
362	0	0	0	0	-1	0	0	Low
361	0	0	0	0	-1	-1	0	Low
356	0	0	0	-1	0	0	0	Low
355	0	0	0	-1	0	-1	0	Low
353	0	0	0	-1	-1	0	0	Low
352	0	0	0	-1	-1	-1	0	Low
338	0	0	-1	0	0	0	0	Low
337	0	0	-1	0	0	-1	0	Low
335	0	0	-1	0	-1	0	0	Low
334	0	0	-1	0	-1	-1	0	Low
329	0	0	-1	-1	0	0	0	Low
328	0	0	-1	-1	0	-1	0	Low
326	0	0	-1	-1	-1	0	0	Low
284	0	-1	0	0	0	0	0	Low
245	0	-1	-1	-1	-1	0	0	Low
283	0	-1	0	0	0	-1	0	Low
281	0	-1	0	0	-1	0	0	Low
280	0	-1	0	0	-1	-1	0	Low
275	0	-1	0	-1	0	0	0	Low
274	0	-1	0	-1	0	-1	0	Low
272	0	-1	0	-1	-1	0	0	Low
271	0	-1	0	-1	-1	-1	0	Low
257	0	-1	-1	0	0	0	0	Low
256	0	-1	-1	0	0	-1	0	Low
254	0	-1	-1	0	-1	0	0	Low
253	0	-1	-1	0	-1	-1	0	Low
248	0	-1	-1	-1	0	0	0	Low
247	0	-1	-1	-1	0	-1	0	Low
365	0	0	0	0	0	0	0	Low

## Sheet: IFL_AND
ID	XX	YX	ZX	YY	ZY	ZZ	Percentage	Category
669	1	1	-1	1	-1	1	3.529	High
561	1	-1	1	1	-1	1	3.518	High
660	1	1	-1	0	-1	1	3.468	High
651	1	1	-1	-1	-1	1	3.467	High
723	1	1	1	1	-1	1	3.401	High
642	1	0	1	1	-1	1	3.399	High
570	1	0	-1	-1	-1	1	3.398	High
624	1	0	1	-1	-1	1	3.383	High
717	1	1	1	0	0	1	3.383	High
507	1	-1	-1	1	-1	1	3.373	High
708	1	1	1	-1	0	1	3.362	High
633	1	0	1	0	-1	1	3.36	High
627	1	0	1	-1	0	1	3.358	High
714	1	1	1	0	-1	1	3.352	High
705	1	1	1	-1	-1	1	3.327	High
543	1	-1	1	-1	-1	1	3.325	High
720	1	1	1	0	1	1	3.324	High
711	1	1	1	-1	1	1	3.32	High
636	1	0	1	0	0	1	3.319	High
579	1	0	-1	0	-1	1	3.316	High
552	1	-1	1	0	-1	1	3.293	High
546	1	-1	1	-1	0	1	3.281	High
573	1	0	-1	-1	0	1	3.279	High
489	1	-1	-1	-1	-1	1	3.275	High
726	1	1	1	1	0	1	3.263	High
696	1	1	0	1	-1	1	3.243	High
555	1	-1	1	0	0	1	3.242	High
564	1	-1	1	1	0	1	3.22	High
492	1	-1	-1	-1	0	1	3.204	High
630	1	0	1	-1	1	1	3.199	High
495	1	-1	-1	-1	1	1	3.197	High
588	1	0	-1	1	-1	1	3.182	High
645	1	0	1	1	0	1	3.179	High
498	1	-1	-1	0	-1	1	3.171	High
534	1	-1	0	1	-1	1	3.157	High
654	1	1	-1	-1	0	1	3.145	High
639	1	0	1	0	1	1	3.145	High
729	1	1	1	1	1	1	3.135	High
582	1	0	-1	0	0	1	3.119	High
699	1	1	0	1	0	1	3.079	High
663	1	1	-1	0	0	1	3.075	High
549	1	-1	1	-1	1	1	3.068	High
501	1	-1	-1	0	0	1	3.067	High
576	1	0	-1	-1	1	1	3.061	High
672	1	1	-1	1	0	1	3.041	High
510	1	-1	-1	1	0	1	3.033	High
558	1	-1	1	0	1	1	3.033	High
687	1	1	0	0	-1	1	3.029	High
690	1	1	0	0	0	1	3.016	High
504	1	-1	-1	0	1	1	3.007	High
681	1	1	0	-1	0	1	2.991	High
678	1	1	0	-1	-1	1	2.985	High
648	1	0	1	1	1	1	2.981	High
513	1	-1	-1	1	1	1	2.972	High
567	1	-1	1	1	1	1	2.97	High
693	1	1	0	0	1	1	2.968	High
540	1	-1	0	1	1	1	2.934	High
537	1	-1	0	1	0	1	2.929	High
615	1	0	0	1	-1	1	2.91	High
702	1	1	0	1	1	1	2.905	High
585	1	0	-1	0	1	1	2.899	High
522	1	-1	0	-1	1	1	2.899	High
684	1	1	0	-1	1	1	2.892	High
531	1	-1	0	0	1	1	2.881	High
657	1	1	-1	-1	1	1	2.867	High
591	1	0	-1	1	0	1	2.863	High
666	1	1	-1	0	1	1	2.851	High
597	1	0	0	-1	-1	1	2.836	High
606	1	0	0	0	-1	1	2.824	High
600	1	0	0	-1	0	1	2.824	High
675	1	1	-1	1	1	1	2.814	High
480	0	1	1	1	-1	1	2.811	High
609	1	0	0	0	0	1	2.802	High
603	1	0	0	-1	1	1	2.787	High
318	0	-1	1	1	-1	1	2.773	High
528	1	-1	0	0	0	1	2.769	High
594	1	0	-1	1	1	1	2.766	High
519	1	-1	0	-1	0	1	2.752	High
612	1	0	0	0	1	1	2.751	High
516	1	-1	0	-1	-1	1	2.735	High
618	1	0	0	1	0	1	2.732	High
237	-1	1	1	1	-1	1	2.73	High
525	1	-1	0	0	-1	1	2.73	High
483	0	1	1	1	0	1	2.708	High
474	0	1	1	0	0	1	2.707	High
75	-1	-1	1	1	-1	1	2.692	High
399	0	0	1	1	-1	1	2.688	High
621	1	0	0	1	1	1	2.686	High
426	0	1	-1	1	-1	1	2.663	High
471	0	1	1	0	-1	1	2.662	High
477	0	1	1	0	1	1	2.661	High
465	0	1	1	-1	0	1	2.656	High
381	0	0	1	-1	-1	1	2.637	Medium high
468	0	1	1	-1	1	1	2.626	Medium high
390	0	0	1	0	-1	1	2.619	Medium high
300	0	-1	1	-1	-1	1	2.619	Medium high
156	-1	0	1	1	-1	1	2.607	Medium high
462	0	1	1	-1	-1	1	2.607	Medium high
384	0	0	1	-1	0	1	2.606	Medium high
309	0	-1	1	0	-1	1	2.6	Medium high
486	0	1	1	1	1	1	2.591	Medium high
240	-1	1	1	1	0	1	2.583	Medium high
393	0	0	1	0	0	1	2.582	Medium high
303	0	-1	1	-1	0	1	2.574	Medium high
231	-1	1	1	0	0	1	2.571	Medium high
183	-1	1	-1	1	-1	1	2.557	Medium high
312	0	-1	1	0	0	1	2.554	Medium high
228	-1	1	1	0	-1	1	2.547	Medium high
222	-1	1	1	-1	0	1	2.527	Medium high
138	-1	0	1	-1	-1	1	2.525	Medium high
225	-1	1	1	-1	1	1	2.519	Medium high
234	-1	1	1	0	1	1	2.519	Medium high
57	-1	-1	1	-1	-1	1	2.515	Medium high
453	0	1	0	1	-1	1	2.515	Medium high
147	-1	0	1	0	-1	1	2.511	Medium high
219	-1	1	1	-1	-1	1	2.504	Medium high
141	-1	0	1	-1	0	1	2.5	Medium high
66	-1	-1	1	0	-1	1	2.496	Medium high
60	-1	-1	1	-1	0	1	2.489	Medium high
150	-1	0	1	0	0	1	2.486	Medium high
243	-1	1	1	1	1	1	2.474	Medium high
69	-1	-1	1	0	0	1	2.465	Medium high
402	0	0	1	1	0	1	2.46	Medium high
321	0	-1	1	1	0	1	2.458	Medium high
210	-1	1	0	1	-1	1	2.416	Medium high
387	0	0	1	-1	1	1	2.404	Medium high
78	-1	-1	1	1	0	1	2.388	Medium high
159	-1	0	1	1	0	1	2.37	Medium high
396	0	0	1	0	1	1	2.355	Medium high
456	0	1	0	1	0	1	2.33	Medium high
306	0	-1	1	-1	1	1	2.327	Medium high
429	0	1	-1	1	0	1	2.315	Medium high
144	-1	0	1	-1	1	1	2.309	Medium high
459	0	1	0	1	1	1	2.292	Medium high
315	0	-1	1	0	1	1	2.288	Medium high
153	-1	0	1	0	1	1	2.271	Medium high
213	-1	1	0	1	0	1	2.268	Medium high
722	1	1	1	1	-1	0	2.253	Medium high
63	-1	-1	1	-1	1	1	2.249	Medium high
405	0	0	1	1	1	1	2.248	Medium high
186	-1	1	-1	1	0	1	2.248	Medium high
716	1	1	1	0	0	0	2.238	Medium high
324	0	-1	1	1	1	1	2.23	Medium high
432	0	1	-1	1	1	1	2.225	Medium high
707	1	1	1	-1	0	0	2.224	Medium high
72	-1	-1	1	0	1	1	2.223	Medium high
713	1	1	1	0	-1	0	2.215	Medium high
417	0	1	-1	0	-1	1	2.209	Medium high
216	-1	1	0	1	1	1	2.204	Medium high
704	1	1	1	-1	-1	0	2.203	Medium high
506	1	-1	-1	1	-1	0	2.202	Medium high
719	1	1	1	0	1	0	2.196	Medium high
560	1	-1	1	1	-1	0	2.191	Medium high
710	1	1	1	-1	1	0	2.19	Medium high
81	-1	-1	1	1	1	1	2.178	Medium high
162	-1	0	1	1	1	1	2.171	Medium high
450	0	1	0	0	1	1	2.165	Medium high
668	1	1	-1	1	-1	0	2.163	Medium high
189	-1	1	-1	1	1	1	2.16	Medium high
48	-1	-1	0	1	-1	1	2.129	Medium high
291	0	-1	0	1	-1	1	2.125	Medium high
408	0	1	-1	-1	-1	1	2.124	Medium high
721	1	1	1	1	-1	-1	2.116	Medium high
444	0	1	0	0	-1	1	2.1	Medium high
725	1	1	1	1	0	0	2.097	Medium high
623	1	0	1	-1	-1	0	2.097	Medium high
441	0	1	0	-1	1	1	2.094	Medium high
715	1	1	1	0	0	-1	2.087	Medium high
174	-1	1	-1	0	-1	1	2.085	Medium high
423	0	1	-1	0	1	1	2.083	Medium high
420	0	1	-1	0	0	1	2.082	Medium high
706	1	1	1	-1	0	-1	2.078	Medium high
447	0	1	0	0	0	1	2.077	Medium high
207	-1	1	0	0	1	1	2.071	Medium high
712	1	1	1	0	-1	-1	2.066	Medium high
626	1	0	1	-1	0	0	2.065	Medium high
703	1	1	1	-1	-1	-1	2.061	Medium high
559	1	-1	1	1	-1	-1	2.059	Medium high
718	1	1	1	0	1	-1	2.053	Medium high
709	1	1	1	-1	1	-1	2.052	Medium high
21	-1	-1	-1	1	-1	1	2.051	Medium high
264	0	-1	-1	1	-1	1	2.046	Medium high
632	1	0	1	0	-1	0	2.044	Medium high
533	1	-1	0	1	-1	0	2.041	Medium high
180	-1	1	-1	0	1	1	2.022	Medium high
438	0	1	0	-1	0	1	2.017	Medium high
435	0	1	0	-1	-1	1	2.015	Medium high
165	-1	1	-1	-1	-1	1	2.014	Medium high
198	-1	1	0	-1	1	1	2.013	Medium high
129	-1	0	0	1	-1	1	2.008	Medium high
414	0	1	-1	-1	1	1	2.006	Medium high
635	1	0	1	0	0	0	2.004	Medium high
411	0	1	-1	-1	0	1	1.998	Medium high
372	0	0	0	1	-1	1	1.996	Medium high
724	1	1	1	1	0	-1	1.992	Medium high
659	1	1	-1	0	-1	0	1.992	Medium high
204	-1	1	0	0	0	1	1.989	Medium high
177	-1	1	-1	0	0	1	1.986	Medium high
728	1	1	1	1	1	0	1.983	Medium high
542	1	-1	1	-1	-1	0	1.983	Medium high
650	1	1	-1	-1	-1	0	1.971	Medium high
201	-1	1	0	0	-1	1	1.97	Medium high
171	-1	1	-1	-1	1	1	1.964	Medium high
102	-1	0	-1	1	-1	1	1.963	Medium
695	1	1	0	1	-1	0	1.961	Medium
622	1	0	1	-1	-1	-1	1.957	Medium
345	0	0	-1	1	-1	1	1.955	Medium
694	1	1	0	1	-1	-1	1.952	Medium
641	1	0	1	1	-1	0	1.946	Medium
625	1	0	1	-1	0	-1	1.939	Medium
551	1	-1	1	0	-1	0	1.939	Medium
545	1	-1	1	-1	0	0	1.93	Medium
195	-1	1	0	-1	0	1	1.929	Medium
532	1	-1	0	1	-1	-1	1.922	Medium
168	-1	1	-1	-1	0	1	1.92	Medium
494	1	-1	-1	-1	1	0	1.919	Medium
631	1	0	1	0	-1	-1	1.917	Medium
667	1	1	-1	1	-1	-1	1.917	Medium
192	-1	1	0	-1	-1	1	1.917	Medium
629	1	0	1	-1	1	0	1.899	Medium
698	1	1	0	1	0	0	1.893	Medium
554	1	-1	1	0	0	0	1.889	Medium
634	1	0	1	0	0	-1	1.889	Medium
727	1	1	1	1	1	-1	1.877	Medium
697	1	1	0	1	0	-1	1.862	Medium
692	1	1	0	0	1	0	1.858	Medium
267	0	-1	-1	1	0	1	1.857	Medium
270	0	-1	-1	1	1	1	1.857	Medium
27	-1	-1	-1	1	1	1	1.855	Medium
689	1	1	0	0	0	0	1.855	Medium
24	-1	-1	-1	1	0	1	1.852	Medium
297	0	-1	0	1	1	1	1.85	Medium
294	0	-1	0	1	0	1	1.849	Medium
54	-1	-1	0	1	1	1	1.849	Medium
351	0	0	-1	1	1	1	1.842	Medium
569	1	0	-1	-1	-1	0	1.842	Medium
51	-1	-1	0	1	0	1	1.842	Medium
541	1	-1	1	-1	-1	-1	1.838	Medium
108	-1	0	-1	1	1	1	1.834	Medium
348	0	0	-1	1	0	1	1.834	Medium
135	-1	0	0	1	1	1	1.833	Medium
378	0	0	0	1	1	1	1.83	Medium
688	1	1	0	0	0	-1	1.83	Medium
105	-1	0	-1	1	0	1	1.825	Medium
375	0	0	0	1	0	1	1.823	Medium
132	-1	0	0	1	0	1	1.821	Medium
680	1	1	0	-1	0	0	1.818	Medium
550	1	-1	1	0	-1	-1	1.812	Medium
544	1	-1	1	-1	0	-1	1.81	Medium
683	1	1	0	-1	1	0	1.809	Medium
638	1	0	1	0	1	0	1.807	Medium
701	1	1	0	1	1	0	1.806	Medium
679	1	1	0	-1	0	-1	1.804	Medium
686	1	1	0	0	-1	0	1.803	Medium
640	1	0	1	1	-1	-1	1.802	Medium
505	1	-1	-1	1	-1	-1	1.802	Medium
691	1	1	0	0	1	-1	1.799	Medium
261	0	-1	-1	0	1	1	1.797	Medium
628	1	0	1	-1	1	-1	1.795	Medium
491	1	-1	-1	-1	0	0	1.795	Medium
553	1	-1	1	0	0	-1	1.795	Medium
18	-1	-1	-1	0	1	1	1.794	Medium
252	0	-1	-1	-1	1	1	1.793	Medium
9	-1	-1	-1	-1	1	1	1.792	Medium
503	1	-1	-1	0	1	0	1.788	Medium
685	1	1	0	0	-1	-1	1.788	Medium
45	-1	-1	0	0	1	1	1.783	Medium
99	-1	0	-1	0	1	1	1.783	Medium
342	0	0	-1	0	1	1	1.781	Medium
288	0	-1	0	0	1	1	1.781	Medium
36	-1	-1	0	-1	1	1	1.78	Medium
279	0	-1	0	-1	1	1	1.779	Medium
333	0	0	-1	-1	1	1	1.778	Medium
563	1	-1	1	1	0	0	1.778	Medium
90	-1	0	-1	-1	1	1	1.778	Medium
6	-1	-1	-1	-1	0	1	1.774	Medium
15	-1	-1	-1	0	0	1	1.773	Medium
500	1	-1	-1	0	0	0	1.773	Medium
12	-1	-1	-1	0	-1	1	1.773	Medium
3	-1	-1	-1	-1	-1	1	1.773	Medium
671	1	1	-1	1	0	0	1.772	Medium
258	0	-1	-1	0	0	1	1.772	Medium
246	0	-1	-1	-1	-1	1	1.771	Medium
255	0	-1	-1	0	-1	1	1.771	Medium
249	0	-1	-1	-1	0	1	1.771	Medium
126	-1	0	0	0	1	1	1.768	Medium
572	1	0	-1	-1	0	0	1.768	Medium
369	0	0	0	0	1	1	1.768	Medium
677	1	1	0	-1	-1	0	1.767	Medium
327	0	0	-1	-1	-1	1	1.767	Medium
87	-1	0	-1	-1	0	1	1.766	Medium
360	0	0	0	-1	1	1	1.766	Medium
117	-1	0	0	-1	1	1	1.766	Medium
330	0	0	-1	-1	0	1	1.766	Medium
84	-1	0	-1	-1	-1	1	1.766	Medium
93	-1	0	-1	0	-1	1	1.765	Medium
33	-1	-1	0	-1	0	1	1.765	Medium
339	0	0	-1	0	0	1	1.765	Medium
96	-1	0	-1	0	0	1	1.764	Medium
30	-1	-1	0	-1	-1	1	1.764	Medium
39	-1	-1	0	0	-1	1	1.763	Medium
336	0	0	-1	0	-1	1	1.763	Medium
700	1	1	0	1	1	-1	1.763	Medium
273	0	-1	0	-1	-1	1	1.762	Medium
42	-1	-1	0	0	0	1	1.762	Medium
282	0	-1	0	0	-1	1	1.762	Medium
111	-1	0	0	-1	-1	1	1.761	Medium
354	0	0	0	-1	-1	1	1.761	Medium
363	0	0	0	0	-1	1	1.761	Medium
120	-1	0	0	0	-1	1	1.761	Medium
285	0	-1	0	0	0	1	1.761	Medium
276	0	-1	0	-1	0	1	1.76	Medium
676	1	1	0	-1	-1	-1	1.76	Medium
123	-1	0	0	0	0	1	1.759	Medium
114	-1	0	0	-1	0	1	1.759	Medium
357	0	0	0	-1	0	1	1.758	Medium
366	0	0	0	0	0	1	1.758	Medium
548	1	-1	1	-1	1	0	1.754	Medium
578	1	0	-1	0	-1	0	1.751	Medium
682	1	1	0	-1	1	-1	1.746	Medium
509	1	-1	-1	1	0	0	1.745	Medium
670	1	1	-1	1	0	-1	1.739	Medium
488	1	-1	-1	-1	-1	0	1.736	Medium
637	1	0	1	0	1	-1	1.722	Medium
557	1	-1	1	0	1	0	1.715	Medium
653	1	1	-1	-1	0	0	1.713	Medium
497	1	-1	-1	0	-1	0	1.708	Medium
662	1	1	-1	0	0	0	1.703	Medium
658	1	1	-1	0	-1	-1	1.697	Medium
665	1	1	-1	0	1	0	1.696	Medium
644	1	0	1	1	0	0	1.69	Medium
512	1	-1	-1	1	1	0	1.685	Medium
562	1	-1	1	1	0	-1	1.685	Medium
649	1	1	-1	-1	-1	-1	1.68	Medium
674	1	1	-1	1	1	0	1.677	Medium
587	1	0	-1	1	-1	0	1.673	Medium
661	1	1	-1	0	0	-1	1.672	Medium
656	1	1	-1	-1	1	0	1.67	Medium
536	1	-1	0	1	0	0	1.67	Medium
575	1	0	-1	-1	1	0	1.664	Medium
547	1	-1	1	-1	1	-1	1.652	Medium
664	1	1	-1	0	1	-1	1.642	Medium
652	1	1	-1	-1	0	-1	1.64	Medium
530	1	-1	0	0	1	0	1.633	Medium
521	1	-1	0	-1	1	0	1.629	Medium
556	1	-1	1	0	1	-1	1.628	Medium
673	1	1	-1	1	1	-1	1.627	Medium
581	1	0	-1	0	0	0	1.624	Medium
539	1	-1	0	1	1	0	1.62	Medium
655	1	1	-1	-1	1	-1	1.6	Medium
643	1	0	1	1	0	-1	1.585	Medium
566	1	-1	1	1	1	0	1.548	Medium
493	1	-1	-1	-1	1	-1	1.533	Medium
535	1	-1	0	1	0	-1	1.532	Medium
527	1	-1	0	0	0	0	1.531	Medium
584	1	0	-1	0	1	0	1.526	Medium
529	1	-1	0	0	1	-1	1.512	Medium
538	1	-1	0	1	1	-1	1.501	Medium
502	1	-1	-1	0	1	-1	1.497	Medium
508	1	-1	-1	1	0	-1	1.487	Medium
647	1	0	1	1	1	0	1.483	Medium
520	1	-1	0	-1	1	-1	1.478	Medium
565	1	-1	1	1	1	-1	1.471	Medium
511	1	-1	-1	1	1	-1	1.454	Medium
526	1	-1	0	0	0	-1	1.448	Medium
568	1	0	-1	-1	-1	-1	1.447	Medium
499	1	-1	-1	0	0	-1	1.446	Medium
596	1	0	0	-1	-1	0	1.44	Medium
599	1	0	0	-1	0	0	1.434	Medium
614	1	0	0	1	-1	0	1.432	Medium
602	1	0	0	-1	1	0	1.426	Medium
595	1	0	0	-1	-1	-1	1.421	Medium
490	1	-1	-1	-1	0	-1	1.42	Medium
571	1	0	-1	-1	0	-1	1.417	Medium
598	1	0	0	-1	0	-1	1.417	Medium
496	1	-1	-1	0	-1	-1	1.412	Medium
605	1	0	0	0	-1	0	1.412	Medium
577	1	0	-1	0	-1	-1	1.408	Medium
646	1	0	1	1	1	-1	1.405	Medium
518	1	-1	0	-1	0	0	1.404	Medium
608	1	0	0	0	0	0	1.401	Medium
601	1	0	0	-1	1	-1	1.4	Medium
613	1	0	0	1	-1	-1	1.399	Medium
604	1	0	0	0	-1	-1	1.397	Medium
607	1	0	0	0	0	-1	1.392	Medium
487	1	-1	-1	-1	-1	-1	1.389	Medium
611	1	0	0	0	1	0	1.38	Medium
523	1	-1	0	0	-1	-1	1.374	Medium
610	1	0	0	0	1	-1	1.368	Medium
574	1	0	-1	-1	1	-1	1.363	Medium
517	1	-1	0	-1	0	-1	1.36	Medium
524	1	-1	0	0	-1	0	1.354	Medium
590	1	0	-1	1	0	0	1.346	Medium
515	1	-1	0	-1	-1	0	1.337	Medium
580	1	0	-1	0	0	-1	1.335	Medium
514	1	-1	0	-1	-1	-1	1.325	Medium
586	1	0	-1	1	-1	-1	1.314	Medium
479	0	1	1	1	-1	0	1.314	Medium
583	1	0	-1	0	1	-1	1.309	Medium
593	1	0	-1	1	1	0	1.306	Medium
617	1	0	0	1	0	0	1.241	Medium
616	1	0	0	1	0	-1	1.231	Medium
620	1	0	0	1	1	0	1.21	Medium
478	0	1	1	1	-1	-1	1.196	Medium
619	1	0	0	1	1	-1	1.193	Medium
482	0	1	1	1	0	0	1.186	Medium
236	-1	1	1	1	-1	0	1.173	Medium low
425	0	1	-1	1	-1	0	1.151	Medium low
589	1	0	-1	1	0	-1	1.147	Medium low
473	0	1	1	0	0	0	1.145	Medium low
592	1	0	-1	1	1	-1	1.131	Medium low
470	0	1	1	0	-1	0	1.117	Medium low
481	0	1	1	1	0	-1	1.103	Medium low
476	0	1	1	0	1	0	1.094	Medium low
464	0	1	1	-1	0	0	1.088	Medium low
485	0	1	1	1	1	0	1.08	Medium low
461	0	1	1	-1	-1	0	1.073	Medium low
467	0	1	1	-1	1	0	1.054	Medium low
235	-1	1	1	1	-1	-1	1.049	Medium low
182	-1	1	-1	1	-1	0	1.041	Medium low
239	-1	1	1	1	0	0	1.036	Medium low
317	0	-1	1	1	-1	0	1.02	Medium low
484	0	1	1	1	1	-1	0.999	Medium low
472	0	1	1	0	0	-1	0.994	Medium low
475	0	1	1	0	1	-1	0.959	Medium low
424	0	1	-1	1	-1	-1	0.955	Medium low
452	0	1	0	1	-1	0	0.955	Medium low
469	0	1	1	0	-1	-1	0.952	Medium low
463	0	1	1	-1	0	-1	0.949	Medium low
230	-1	1	1	0	0	0	0.949	Medium low
242	-1	1	1	1	1	0	0.942	Medium low
238	-1	1	1	1	0	-1	0.935	Medium low
74	-1	-1	1	1	-1	0	0.928	Medium low
466	0	1	1	-1	1	-1	0.917	Medium low
460	0	1	1	-1	-1	-1	0.917	Medium low
227	-1	1	1	0	-1	0	0.911	Medium low
451	0	1	0	1	-1	-1	0.911	Medium low
233	-1	1	1	0	1	0	0.906	Medium low
209	-1	1	0	1	-1	0	0.896	Medium low
221	-1	1	1	-1	0	0	0.895	Medium low
455	0	1	0	1	0	0	0.885	Medium low
454	0	1	0	1	0	-1	0.874	Medium low
224	-1	1	1	-1	1	0	0.865	Medium low
380	0	0	1	-1	-1	0	0.859	Medium low
218	-1	1	1	-1	-1	0	0.858	Medium low
428	0	1	-1	1	0	0	0.855	Medium low
458	0	1	0	1	1	0	0.854	Medium low
181	-1	1	-1	1	-1	-1	0.849	Medium low
241	-1	1	1	1	1	-1	0.848	Medium low
398	0	0	1	1	-1	0	0.847	Medium low
427	0	1	-1	1	0	-1	0.84	Medium low
316	0	-1	1	1	-1	-1	0.836	Medium low
389	0	0	1	0	-1	0	0.834	Medium low
208	-1	1	0	1	-1	-1	0.828	Medium low
383	0	0	1	-1	0	0	0.827	Medium low
299	0	-1	1	-1	-1	0	0.825	Medium low
457	0	1	0	1	1	-1	0.815	Medium low
229	-1	1	1	0	0	-1	0.798	Medium low
431	0	1	-1	1	1	0	0.795	Medium low
308	0	-1	1	0	-1	0	0.795	Medium low
392	0	0	1	0	0	0	0.787	Medium low
232	-1	1	1	0	1	-1	0.782	Medium low
212	-1	1	0	1	0	0	0.782	Medium low
302	0	-1	1	-1	0	0	0.779	Medium low
430	0	1	-1	1	1	-1	0.775	Medium low
155	-1	0	1	1	-1	0	0.774	Medium low
211	-1	1	0	1	0	-1	0.772	Medium low
226	-1	1	1	0	-1	-1	0.77	Medium low
185	-1	1	-1	1	0	0	0.756	Medium low
73	-1	-1	1	1	-1	-1	0.752	Medium low
220	-1	1	1	-1	0	-1	0.749	Medium low
311	0	-1	1	0	0	0	0.748	Medium low
184	-1	1	-1	1	0	-1	0.742	Medium low
223	-1	1	1	-1	1	-1	0.727	Medium low
215	-1	1	0	1	1	0	0.718	Medium low
217	-1	1	1	-1	-1	-1	0.712	Medium low
137	-1	0	1	-1	-1	0	0.705	Medium low
146	-1	0	1	0	-1	0	0.689	Medium low
379	0	0	1	-1	-1	-1	0.687	Medium low
214	-1	1	0	1	1	-1	0.684	Medium low
140	-1	0	1	-1	0	0	0.684	Medium low
56	-1	-1	1	-1	-1	0	0.681	Medium low
397	0	0	1	1	-1	-1	0.68	Medium low
188	-1	1	-1	1	1	0	0.677	Medium low
388	0	0	1	0	-1	-1	0.669	Medium low
65	-1	-1	1	0	-1	0	0.667	Medium low
149	-1	0	1	0	0	0	0.667	Medium low
382	0	0	1	-1	0	-1	0.666	Medium low
187	-1	1	-1	1	1	-1	0.661	Medium low
449	0	1	0	0	1	0	0.661	Medium low
59	-1	-1	1	-1	0	0	0.655	Medium low
298	0	-1	1	-1	-1	-1	0.65	Medium low
391	0	0	1	0	0	-1	0.644	Medium low
307	0	-1	1	0	-1	-1	0.641	Medium low
68	-1	-1	1	0	0	0	0.635	Medium low
416	0	1	-1	0	-1	0	0.622	Medium low
301	0	-1	1	-1	0	-1	0.617	Medium low
448	0	1	0	0	1	-1	0.616	Medium low
154	-1	0	1	1	-1	-1	0.607	Medium low
310	0	-1	1	0	0	-1	0.599	Medium low
386	0	0	1	-1	1	0	0.596	Medium low
446	0	1	0	0	0	0	0.592	Medium low
422	0	1	-1	0	1	0	0.592	Medium low
401	0	0	1	1	0	0	0.562	Medium low
445	0	1	0	0	0	-1	0.561	Medium low
320	0	-1	1	1	0	0	0.559	Medium low
136	-1	0	1	-1	-1	-1	0.552	Medium low
421	0	1	-1	0	1	-1	0.552	Medium low
440	0	1	0	-1	1	0	0.549	Medium low
395	0	0	1	0	1	0	0.546	Medium low
145	-1	0	1	0	-1	-1	0.541	Medium low
47	-1	-1	0	1	-1	0	0.538	Medium low
419	0	1	-1	0	0	0	0.535	Medium low
206	-1	1	0	0	1	0	0.534	Medium low
139	-1	0	1	-1	0	-1	0.533	Medium low
55	-1	-1	1	-1	-1	-1	0.53	Medium low
418	0	1	-1	0	0	-1	0.525	Medium low
443	0	1	0	0	-1	0	0.525	Medium low
64	-1	-1	1	0	-1	-1	0.521	Medium low
148	-1	0	1	0	0	-1	0.52	Medium low
305	0	-1	1	-1	1	0	0.52	Medium low
415	0	1	-1	0	-1	-1	0.516	Medium low
58	-1	-1	1	-1	0	-1	0.509	Medium low
442	0	1	0	0	-1	-1	0.509	Medium low
290	0	-1	0	1	-1	0	0.506	Medium low
67	-1	-1	1	0	0	-1	0.497	Medium low
143	-1	0	1	-1	1	0	0.492	Medium low
413	0	1	-1	-1	1	0	0.491	Medium low
439	0	1	0	-1	1	-1	0.49	Medium low
407	0	1	-1	-1	-1	0	0.489	Medium low
437	0	1	0	-1	0	0	0.488	Medium low
385	0	0	1	-1	1	-1	0.487	Medium low
205	-1	1	0	0	1	-1	0.485	Medium low
314	0	-1	1	0	1	0	0.481	Medium low
158	-1	0	1	1	0	0	0.476	Medium low
179	-1	1	-1	0	1	0	0.476	Medium low
77	-1	-1	1	1	0	0	0.475	Medium low
436	0	1	0	-1	0	-1	0.471	Medium low
173	-1	1	-1	0	-1	0	0.471	Medium low
203	-1	1	0	0	0	0	0.456	Medium low
152	-1	0	1	0	1	0	0.456	Medium low
400	0	0	1	1	0	-1	0.451	Medium low
394	0	0	1	0	1	-1	0.45	Medium low
412	0	1	-1	-1	1	-1	0.445	Medium low
319	0	-1	1	1	0	-1	0.445	Medium low
62	-1	-1	1	-1	1	0	0.443	Medium low
178	-1	1	-1	0	1	-1	0.44	Medium low
434	0	1	0	-1	-1	0	0.44	Medium low
202	-1	1	0	0	0	-1	0.437	Medium low
20	-1	-1	-1	1	-1	0	0.435	Medium low
263	0	-1	-1	1	-1	0	0.43	Medium low
197	-1	1	0	-1	1	0	0.429	Medium low
410	0	1	-1	-1	0	0	0.423	Medium low
304	0	-1	1	-1	1	-1	0.422	Medium low
433	0	1	0	-1	-1	-1	0.419	Medium low
406	0	1	-1	-1	-1	-1	0.415	Medium low
409	0	1	-1	-1	0	-1	0.41	Medium low
176	-1	1	-1	0	0	0	0.408	Medium low
71	-1	-1	1	0	1	0	0.407	Medium low
289	0	-1	0	1	-1	-1	0.405	Medium low
175	-1	1	-1	0	0	-1	0.402	Medium low
200	-1	1	0	0	-1	0	0.4	Medium low
170	-1	1	-1	-1	1	0	0.398	Medium low
142	-1	0	1	-1	1	-1	0.392	Medium low
172	-1	1	-1	0	-1	-1	0.391	Medium low
199	-1	1	0	0	-1	-1	0.389	Medium low
313	0	-1	1	0	1	-1	0.386	Medium low
196	-1	1	0	-1	1	-1	0.383	Medium low
164	-1	1	-1	-1	-1	0	0.379	Medium low
194	-1	1	0	-1	0	0	0.377	Medium low
46	-1	-1	0	1	-1	-1	0.373	Low
76	-1	-1	1	1	0	-1	0.372	Low
193	-1	1	0	-1	0	-1	0.365	Low
169	-1	1	-1	-1	1	-1	0.364	Low
157	-1	0	1	1	0	-1	0.362	Low
151	-1	0	1	0	1	-1	0.361	Low
61	-1	-1	1	-1	1	-1	0.354	Low
404	0	0	1	1	1	0	0.349	Low
128	-1	0	0	1	-1	0	0.332	Low
70	-1	-1	1	0	1	-1	0.33	Low
166	-1	1	-1	-1	0	-1	0.325	Low
167	-1	1	-1	-1	0	0	0.325	Low
191	-1	1	0	-1	-1	0	0.324	Low
323	0	-1	1	1	1	0	0.324	Low
163	-1	1	-1	-1	-1	-1	0.317	Low
190	-1	1	0	-1	-1	-1	0.316	Low
262	0	-1	-1	1	-1	-1	0.299	Low
19	-1	-1	-1	1	-1	-1	0.293	Low
161	-1	0	1	1	1	0	0.291	Low
403	0	0	1	1	1	-1	0.284	Low
80	-1	-1	1	1	1	0	0.269	Low
101	-1	0	-1	1	-1	0	0.262	Low
322	0	-1	1	1	1	-1	0.259	Low
371	0	0	0	1	-1	0	0.251	Low
344	0	0	-1	1	-1	0	0.242	Low
160	-1	0	1	1	1	-1	0.233	Low
79	-1	-1	1	1	1	-1	0.222	Low
127	-1	0	0	1	-1	-1	0.219	Low
370	0	0	0	1	-1	-1	0.19	Low
100	-1	0	-1	1	-1	-1	0.173	Low
343	0	0	-1	1	-1	-1	0.154	Low
293	0	-1	0	1	0	0	0.02	Low
23	-1	-1	-1	1	0	0	0.018	Low
266	0	-1	-1	1	0	0	0.017	Low
50	-1	-1	0	1	0	0	0.015	Low
292	0	-1	0	1	0	-1	0.015	Low
22	-1	-1	-1	1	0	-1	0.014	Low
265	0	-1	-1	1	0	-1	0.014	Low
49	-1	-1	0	1	0	-1	0.012	Low
131	-1	0	0	1	0	0	0.01	Low
373	0	0	0	1	0	-1	0.009	Low
347	0	0	-1	1	0	0	0.008	Low
346	0	0	-1	1	0	-1	0.008	Low
130	-1	0	0	1	0	-1	0.007	Low
104	-1	0	-1	1	0	0	0.006	Low
268	0	-1	-1	1	1	-1	0.006	Low
374	0	0	0	1	0	0	0.006	Low
295	0	-1	0	1	1	-1	0.006	Low
103	-1	0	-1	1	0	-1	0.006	Low
296	0	-1	0	1	1	0	0.005	Low
269	0	-1	-1	1	1	0	0.005	Low
26	-1	-1	-1	1	1	0	0.004	Low
349	0	0	-1	1	1	-1	0.004	Low
350	0	0	-1	1	1	0	0.004	Low
133	-1	0	0	1	1	-1	0.004	Low
376	0	0	0	1	1	-1	0.004	Low
53	-1	-1	0	1	1	0	0.004	Low
25	-1	-1	-1	1	1	-1	0.003	Low
52	-1	-1	0	1	1	-1	0.003	Low
377	0	0	0	1	1	0	0.003	Low
107	-1	0	-1	1	1	0	0.002	Low
134	-1	0	0	1	1	0	0.002	Low
334	0	0	-1	0	-1	-1	0.001	Low
106	-1	0	-1	1	1	-1	0.001	Low
1	-1	-1	-1	-1	-1	-1	0	Low
368	0	0	0	0	1	0	0	Low
98	-1	0	-1	0	1	0	0	Low
85	-1	0	-1	-1	0	-1	0	Low
86	-1	0	-1	-1	0	0	0	Low
88	-1	0	-1	-1	1	-1	0	Low
89	-1	0	-1	-1	1	0	0	Low
91	-1	0	-1	0	-1	-1	0	Low
92	-1	0	-1	0	-1	0	0	Low
94	-1	0	-1	0	0	-1	0	Low
95	-1	0	-1	0	0	0	0	Low
97	-1	0	-1	0	1	-1	0	Low
109	-1	0	0	-1	-1	-1	0	Low
82	-1	0	-1	-1	-1	-1	0	Low
110	-1	0	0	-1	-1	0	0	Low
112	-1	0	0	-1	0	-1	0	Low
113	-1	0	0	-1	0	0	0	Low
115	-1	0	0	-1	1	-1	0	Low
116	-1	0	0	-1	1	0	0	Low
118	-1	0	0	0	-1	-1	0	Low
119	-1	0	0	0	-1	0	0	Low
121	-1	0	0	0	0	-1	0	Low
122	-1	0	0	0	0	0	0	Low
83	-1	0	-1	-1	-1	0	0	Low
44	-1	-1	0	0	1	0	0	Low
367	0	0	0	0	1	-1	0	Low
17	-1	-1	-1	0	1	0	0	Low
4	-1	-1	-1	-1	0	-1	0	Low
5	-1	-1	-1	-1	0	0	0	Low
7	-1	-1	-1	-1	1	-1	0	Low
8	-1	-1	-1	-1	1	0	0	Low
10	-1	-1	-1	0	-1	-1	0	Low
11	-1	-1	-1	0	-1	0	0	Low
13	-1	-1	-1	0	0	-1	0	Low
14	-1	-1	-1	0	0	0	0	Low
16	-1	-1	-1	0	1	-1	0	Low
28	-1	-1	0	-1	-1	-1	0	Low
43	-1	-1	0	0	1	-1	0	Low
29	-1	-1	0	-1	-1	0	0	Low
31	-1	-1	0	-1	0	-1	0	Low
32	-1	-1	0	-1	0	0	0	Low
34	-1	-1	0	-1	1	-1	0	Low
35	-1	-1	0	-1	1	0	0	Low
37	-1	-1	0	0	-1	-1	0	Low
38	-1	-1	0	0	-1	0	0	Low
40	-1	-1	0	0	0	-1	0	Low
41	-1	-1	0	0	0	0	0	Low
124	-1	0	0	0	1	-1	0	Low
125	-1	0	0	0	1	0	0	Low
244	0	-1	-1	-1	-1	-1	0	Low
341	0	0	-1	0	1	0	0	Low
326	0	0	-1	-1	-1	0	0	Low
328	0	0	-1	-1	0	-1	0	Low
329	0	0	-1	-1	0	0	0	Low
331	0	0	-1	-1	1	-1	0	Low
332	0	0	-1	-1	1	0	0	Low
335	0	0	-1	0	-1	0	0	Low
337	0	0	-1	0	0	-1	0	Low
338	0	0	-1	0	0	0	0	Low
340	0	0	-1	0	1	-1	0	Low
352	0	0	0	-1	-1	-1	0	Low
245	0	-1	-1	-1	-1	0	0	Low
353	0	0	0	-1	-1	0	0	Low
355	0	0	0	-1	0	-1	0	Low
356	0	0	0	-1	0	0	0	Low
358	0	0	0	-1	1	-1	0	Low
359	0	0	0	-1	1	0	0	Low
361	0	0	0	0	-1	-1	0	Low
362	0	0	0	0	-1	0	0	Low
364	0	0	0	0	0	-1	0	Low
2	-1	-1	-1	-1	-1	0	0	Low
325	0	0	-1	-1	-1	-1	0	Low
287	0	-1	0	0	1	0	0	Low
286	0	-1	0	0	1	-1	0	Low
284	0	-1	0	0	0	0	0	Low
247	0	-1	-1	-1	0	-1	0	Low
248	0	-1	-1	-1	0	0	0	Low
250	0	-1	-1	-1	1	-1	0	Low
251	0	-1	-1	-1	1	0	0	Low
253	0	-1	-1	0	-1	-1	0	Low
254	0	-1	-1	0	-1	0	0	Low
256	0	-1	-1	0	0	-1	0	Low
257	0	-1	-1	0	0	0	0	Low
259	0	-1	-1	0	1	-1	0	Low
260	0	-1	-1	0	1	0	0	Low
271	0	-1	0	-1	-1	-1	0	Low
272	0	-1	0	-1	-1	0	0	Low
274	0	-1	0	-1	0	-1	0	Low
275	0	-1	0	-1	0	0	0	Low
277	0	-1	0	-1	1	-1	0	Low
278	0	-1	0	-1	1	0	0	Low
280	0	-1	0	0	-1	-1	0	Low
281	0	-1	0	0	-1	0	0	Low
283	0	-1	0	0	0	-1	0	Low
365	0	0	0	0	0	0	0	Low

## Sheet: IFL_OR
ID	XX	YX	ZX	YY	ZY	ZZ	Percentage	Category
506	1	-1	-1	1	-1	0	4.102	High
509	1	-1	-1	1	0	0	3.948	High
505	1	-1	-1	1	-1	-1	3.76	High
510	1	-1	-1	1	0	1	3.554	High
507	1	-1	-1	1	-1	1	3.459	High
508	1	-1	-1	1	0	-1	3.395	High
512	1	-1	-1	1	1	0	3.384	High
587	1	0	-1	1	-1	0	3.209	High
513	1	-1	-1	1	1	1	3.181	High
536	1	-1	0	1	0	0	3.041	High
588	1	0	-1	1	-1	1	2.96	High
533	1	-1	0	1	-1	0	2.942	High
532	1	-1	0	1	-1	-1	2.938	High
182	-1	1	-1	1	-1	0	2.936	High
535	1	-1	0	1	0	-1	2.891	High
586	1	0	-1	1	-1	-1	2.869	High
511	1	-1	-1	1	1	-1	2.867	High
591	1	0	-1	1	0	1	2.854	High
425	0	1	-1	1	-1	0	2.85	High
590	1	0	-1	1	0	0	2.787	High
537	1	-1	0	1	0	1	2.784	High
181	-1	1	-1	1	-1	-1	2.775	High
539	1	-1	0	1	1	0	2.679	High
424	0	1	-1	1	-1	-1	2.649	Medium high
534	1	-1	0	1	-1	1	2.641	Medium high
503	1	-1	-1	0	1	0	2.593	Medium high
183	-1	1	-1	1	-1	1	2.593	Medium high
20	-1	-1	-1	1	-1	0	2.585	Medium high
668	1	1	-1	1	-1	0	2.56	Medium high
263	0	-1	-1	1	-1	0	2.536	Medium high
101	-1	0	-1	1	-1	0	2.534	Medium high
538	1	-1	0	1	1	-1	2.513	Medium high
540	1	-1	0	1	1	1	2.505	Medium high
426	0	1	-1	1	-1	1	2.504	Medium high
19	-1	-1	-1	1	-1	-1	2.496	Medium high
344	0	0	-1	1	-1	0	2.48	Medium high
100	-1	0	-1	1	-1	-1	2.444	Medium high
262	0	-1	-1	1	-1	-1	2.442	Medium high
343	0	0	-1	1	-1	-1	2.396	Medium high
21	-1	-1	-1	1	-1	1	2.376	Medium high
667	1	1	-1	1	-1	-1	2.353	Medium high
594	1	0	-1	1	1	1	2.351	Medium high
264	0	-1	-1	1	-1	1	2.338	Medium high
102	-1	0	-1	1	-1	1	2.332	Medium high
589	1	0	-1	1	0	-1	2.322	Medium high
669	1	1	-1	1	-1	1	2.31	Medium high
504	1	-1	-1	0	1	1	2.302	Medium high
345	0	0	-1	1	-1	1	2.293	Medium high
209	-1	1	0	1	-1	0	2.235	Medium high
494	1	-1	-1	-1	1	0	2.227	Medium high
47	-1	-1	0	1	-1	0	2.206	Medium high
46	-1	-1	0	1	-1	-1	2.136	Medium high
48	-1	-1	0	1	-1	1	2.129	Medium high
210	-1	1	0	1	-1	1	2.125	Medium high
128	-1	0	0	1	-1	0	2.108	Medium high
208	-1	1	0	1	-1	-1	2.106	Medium high
290	0	-1	0	1	-1	0	2.101	Medium high
593	1	0	-1	1	1	0	2.087	Medium high
129	-1	0	0	1	-1	1	2.081	Medium high
291	0	-1	0	1	-1	1	2.079	Medium high
452	0	1	0	1	-1	0	2.07	Medium high
127	-1	0	0	1	-1	-1	2.055	Medium high
289	0	-1	0	1	-1	-1	2.031	Medium high
372	0	0	0	1	-1	1	1.997	Medium high
453	0	1	0	1	-1	1	1.99	Medium high
502	1	-1	-1	0	1	-1	1.988	Medium high
371	0	0	0	1	-1	0	1.987	Medium high
615	1	0	0	1	-1	1	1.983	Medium high
672	1	1	-1	1	0	1	1.978	Medium high
495	1	-1	-1	-1	1	1	1.95	Medium high
451	0	1	0	1	-1	-1	1.937	Medium high
614	1	0	0	1	-1	0	1.93	Medium high
370	0	0	0	1	-1	-1	1.929	Medium high
618	1	0	0	1	0	1	1.913	Medium high
613	1	0	0	1	-1	-1	1.895	Medium high
429	0	1	-1	1	0	1	1.877	Medium high
186	-1	1	-1	1	0	1	1.877	Medium high
671	1	1	-1	1	0	0	1.863	Medium high
500	1	-1	-1	0	0	0	1.85	Medium high
185	-1	1	-1	1	0	0	1.764	Medium
428	0	1	-1	1	0	0	1.763	Medium
617	1	0	0	1	0	0	1.736	Medium
213	-1	1	0	1	0	1	1.732	Medium
493	1	-1	-1	-1	1	-1	1.716	Medium
456	0	1	0	1	0	1	1.714	Medium
670	1	1	-1	1	0	-1	1.712	Medium
616	1	0	0	1	0	-1	1.707	Medium
530	1	-1	0	0	1	0	1.687	Medium
696	1	1	0	1	-1	1	1.672	Medium
427	0	1	-1	1	0	-1	1.649	Medium
695	1	1	0	1	-1	0	1.647	Medium
184	-1	1	-1	1	0	-1	1.643	Medium
585	1	0	-1	0	1	1	1.642	Medium
699	1	1	0	1	0	1	1.623	Medium
592	1	0	-1	1	1	-1	1.623	Medium
267	0	-1	-1	1	0	1	1.617	Medium
24	-1	-1	-1	1	0	1	1.615	Medium
212	-1	1	0	1	0	0	1.614	Medium
455	0	1	0	1	0	0	1.605	Medium
105	-1	0	-1	1	0	1	1.604	Medium
348	0	0	-1	1	0	1	1.594	Medium
584	1	0	-1	0	1	0	1.585	Medium
531	1	-1	0	0	1	1	1.572	Medium
294	0	-1	0	1	0	1	1.564	Medium
51	-1	-1	0	1	0	1	1.563	Medium
694	1	1	0	1	-1	-1	1.542	Medium
375	0	0	0	1	0	1	1.536	Medium
132	-1	0	0	1	0	1	1.535	Medium
211	-1	1	0	1	0	-1	1.534	Medium
454	0	1	0	1	0	-1	1.517	Medium
698	1	1	0	1	0	0	1.497	Medium
499	1	-1	-1	0	0	-1	1.477	Medium
621	1	0	0	1	1	1	1.47	Medium
529	1	-1	0	0	1	-1	1.469	Medium
575	1	0	-1	-1	1	0	1.459	Medium
576	1	0	-1	-1	1	1	1.451	Medium
581	1	0	-1	0	0	0	1.411	Medium
697	1	1	0	1	0	-1	1.408	Medium
266	0	-1	-1	1	0	0	1.4	Medium
23	-1	-1	-1	1	0	0	1.4	Medium
559	1	-1	1	1	-1	-1	1.39	Medium
501	1	-1	-1	0	0	1	1.379	Medium
104	-1	0	-1	1	0	0	1.371	Medium
562	1	-1	1	1	0	-1	1.369	Medium
347	0	0	-1	1	0	0	1.369	Medium
265	0	-1	-1	1	0	-1	1.352	Medium
50	-1	-1	0	1	0	0	1.347	Medium
22	-1	-1	-1	1	0	-1	1.346	Medium
293	0	-1	0	1	0	0	1.344	Medium
521	1	-1	0	-1	1	0	1.342	Medium
103	-1	0	-1	1	0	-1	1.332	Medium
560	1	-1	1	1	-1	0	1.329	Medium
346	0	0	-1	1	0	-1	1.323	Medium
131	-1	0	0	1	0	0	1.314	Medium
374	0	0	0	1	0	0	1.31	Medium
75	-1	-1	1	1	-1	1	1.303	Medium
564	1	-1	1	1	0	1	1.299	Medium
561	1	-1	1	1	-1	1	1.299	Medium
49	-1	-1	0	1	0	-1	1.299	Medium
292	0	-1	0	1	0	-1	1.298	Medium
563	1	-1	1	1	0	0	1.291	Medium
522	1	-1	0	-1	1	1	1.283	Medium
156	-1	0	1	1	-1	1	1.275	Medium
130	-1	0	0	1	0	-1	1.269	Medium
373	0	0	0	1	0	-1	1.268	Medium
318	0	-1	1	1	-1	1	1.26	Medium
399	0	0	1	1	-1	1	1.233	Medium
491	1	-1	-1	-1	0	0	1.22	Medium
620	1	0	0	1	1	0	1.218	Medium
659	1	1	-1	0	-1	0	1.212	Medium
74	-1	-1	1	1	-1	0	1.207	Medium
73	-1	-1	1	1	-1	-1	1.205	Medium
619	1	0	0	1	1	-1	1.185	Medium
155	-1	0	1	1	-1	0	1.17	Medium
582	1	0	-1	0	0	1	1.165	Medium
237	-1	1	1	1	-1	1	1.16	Medium
317	0	-1	1	1	-1	0	1.156	Medium
565	1	-1	1	1	1	-1	1.155	Medium
154	-1	0	1	1	-1	-1	1.153	Medium
642	1	0	1	1	-1	1	1.147	Medium
78	-1	-1	1	1	0	1	1.145	Medium
321	0	-1	1	1	0	1	1.14	Medium
520	1	-1	0	-1	1	-1	1.13	Medium
316	0	-1	1	1	-1	-1	1.126	Medium
159	-1	0	1	1	0	1	1.126	Medium
645	1	0	1	1	0	1	1.123	Medium
567	1	-1	1	1	1	1	1.121	Medium
402	0	0	1	1	0	1	1.12	Medium
572	1	0	-1	-1	0	0	1.118	Medium
658	1	1	-1	0	-1	-1	1.113	Medium
236	-1	1	1	1	-1	0	1.112	Medium
662	1	1	-1	0	0	0	1.1	Medium
580	1	0	-1	0	0	-1	1.088	Medium
566	1	-1	1	1	1	0	1.084	Medium
235	-1	1	1	1	-1	-1	1.08	Medium
398	0	0	1	1	-1	0	1.079	Medium
480	0	1	1	1	-1	1	1.077	Medium
583	1	0	-1	0	1	-1	1.073	Medium
641	1	0	1	1	-1	0	1.059	Medium
240	-1	1	1	1	0	1	1.057	Medium
397	0	0	1	1	-1	-1	1.056	Medium
497	1	-1	-1	0	-1	0	1.054	Medium
574	1	0	-1	-1	1	-1	1.046	Medium
663	1	1	-1	0	0	1	1.04	Medium
640	1	0	1	1	-1	-1	1.028	Medium
483	0	1	1	1	0	1	1.021	Medium
490	1	-1	-1	-1	0	-1	1.004	Medium
578	1	0	-1	0	-1	0	1.004	Medium
660	1	1	-1	0	-1	1	1.004	Medium
644	1	0	1	1	0	0	0.994	Medium
643	1	0	1	1	0	-1	0.99	Medium
479	0	1	1	1	-1	0	0.975	Medium
661	1	1	-1	0	0	-1	0.959	Medium low
492	1	-1	-1	-1	0	1	0.94	Medium low
478	0	1	1	1	-1	-1	0.938	Medium low
675	1	1	-1	1	1	1	0.924	Medium low
320	0	-1	1	1	0	0	0.923	Medium low
650	1	1	-1	-1	-1	0	0.922	Medium low
77	-1	-1	1	1	0	0	0.921	Medium low
416	0	1	-1	0	-1	0	0.913	Medium low
573	1	0	-1	-1	0	1	0.912	Medium low
496	1	-1	-1	0	-1	-1	0.91	Medium low
401	0	0	1	1	0	0	0.903	Medium low
239	-1	1	1	1	0	0	0.9	Medium low
319	0	-1	1	1	0	-1	0.898	Medium low
648	1	0	1	1	1	1	0.897	Medium low
723	1	1	1	1	-1	1	0.895	Medium low
158	-1	0	1	1	0	0	0.894	Medium low
76	-1	-1	1	1	0	-1	0.894	Medium low
400	0	0	1	1	0	-1	0.893	Medium low
726	1	1	1	1	0	1	0.89	Medium low
571	1	0	-1	-1	0	-1	0.885	Medium low
157	-1	0	1	1	0	-1	0.884	Medium low
238	-1	1	1	1	0	-1	0.874	Medium low
577	1	0	-1	0	-1	-1	0.868	Medium low
482	0	1	1	1	0	0	0.866	Medium low
653	1	1	-1	-1	0	0	0.863	Medium low
415	0	1	-1	0	-1	-1	0.86	Medium low
649	1	1	-1	-1	-1	-1	0.857	Medium low
527	1	-1	0	0	0	0	0.852	Medium low
498	1	-1	-1	0	-1	1	0.847	Medium low
481	0	1	1	1	0	-1	0.847	Medium low
654	1	1	-1	-1	0	1	0.842	Medium low
173	-1	1	-1	0	-1	0	0.838	Medium low
702	1	1	0	1	1	1	0.827	Medium low
579	1	0	-1	0	-1	1	0.823	Medium low
417	0	1	-1	0	-1	1	0.819	Medium low
651	1	1	-1	-1	-1	1	0.815	Medium low
569	1	0	-1	-1	-1	0	0.808	Medium low
172	-1	1	-1	0	-1	-1	0.803	Medium low
174	-1	1	-1	0	-1	1	0.783	Medium low
722	1	1	1	1	-1	0	0.772	Medium low
526	1	-1	0	0	0	-1	0.771	Medium low
324	0	-1	1	1	1	1	0.762	Medium low
612	1	0	0	0	1	1	0.762	Medium low
721	1	1	1	1	-1	-1	0.761	Medium low
652	1	1	-1	-1	0	-1	0.751	Medium low
81	-1	-1	1	1	1	1	0.749	Medium low
405	0	0	1	1	1	1	0.746	Medium low
488	1	-1	-1	-1	-1	0	0.744	Medium low
420	0	1	-1	0	0	1	0.74	Medium low
674	1	1	-1	1	1	0	0.738	Medium low
647	1	0	1	1	1	0	0.737	Medium low
162	-1	0	1	1	1	1	0.734	Medium low
528	1	-1	0	0	0	1	0.731	Medium low
724	1	1	1	1	0	-1	0.725	Medium low
189	-1	1	-1	1	1	1	0.722	Medium low
725	1	1	1	1	0	0	0.721	Medium low
351	0	0	-1	1	1	1	0.715	Medium low
27	-1	-1	-1	1	1	1	0.715	Medium low
54	-1	-1	0	1	1	1	0.714	Medium low
432	0	1	-1	1	1	1	0.713	Medium low
270	0	-1	-1	1	1	1	0.713	Medium low
216	-1	1	0	1	1	1	0.713	Medium low
108	-1	0	-1	1	1	1	0.712	Medium low
177	-1	1	-1	0	0	1	0.709	Medium low
297	0	-1	0	1	1	1	0.706	Medium low
646	1	0	1	1	1	-1	0.703	Medium low
378	0	0	0	1	1	1	0.703	Medium low
568	1	0	-1	-1	-1	-1	0.702	Medium low
135	-1	0	0	1	1	1	0.701	Medium low
459	0	1	0	1	1	1	0.7	Medium low
690	1	1	0	0	0	1	0.697	Medium low
673	1	1	-1	1	1	-1	0.687	Medium low
570	1	0	-1	-1	-1	1	0.684	Medium low
603	1	0	0	-1	1	1	0.678	Medium low
489	1	-1	-1	-1	-1	1	0.666	Medium low
487	1	-1	-1	-1	-1	-1	0.666	Medium low
419	0	1	-1	0	0	0	0.663	Medium low
408	0	1	-1	-1	-1	1	0.66	Medium low
407	0	1	-1	-1	-1	0	0.646	Medium low
687	1	1	0	0	-1	1	0.638	Medium low
701	1	1	0	1	1	0	0.624	Medium low
165	-1	1	-1	-1	-1	1	0.621	Medium low
418	0	1	-1	0	0	-1	0.608	Medium low
700	1	1	0	1	1	-1	0.607	Medium low
689	1	1	0	0	0	0	0.605	Medium low
406	0	1	-1	-1	-1	-1	0.601	Medium low
164	-1	1	-1	-1	-1	0	0.597	Medium low
444	0	1	0	0	-1	1	0.591	Medium low
176	-1	1	-1	0	0	0	0.59	Medium low
486	0	1	1	1	1	1	0.59	Medium low
447	0	1	0	0	0	1	0.588	Medium low
666	1	1	-1	0	1	1	0.588	Medium low
243	-1	1	1	1	1	1	0.587	Medium low
681	1	1	0	-1	0	1	0.579	Medium low
686	1	1	0	0	-1	0	0.57	Medium low
611	1	0	0	0	1	0	0.569	Medium low
411	0	1	-1	-1	0	1	0.568	Medium low
729	1	1	1	1	1	1	0.568	Medium low
204	-1	1	0	0	0	1	0.563	Medium low
163	-1	1	-1	-1	-1	-1	0.555	Medium low
657	1	1	-1	-1	1	1	0.555	Medium low
201	-1	1	0	0	-1	1	0.552	Medium low
688	1	1	0	0	0	-1	0.549	Medium low
175	-1	1	-1	0	0	-1	0.542	Medium low
187	-1	1	-1	1	1	-1	0.54	Medium low
168	-1	1	-1	-1	0	1	0.534	Medium low
430	0	1	-1	1	1	-1	0.534	Medium low
678	1	1	0	-1	-1	1	0.533	Medium low
458	0	1	0	1	1	0	0.528	Medium low
188	-1	1	-1	1	1	0	0.528	Medium low
431	0	1	-1	1	1	0	0.523	Medium low
215	-1	1	0	1	1	0	0.523	Medium low
457	0	1	0	1	1	-1	0.522	Medium low
602	1	0	0	-1	1	0	0.517	Medium low
214	-1	1	0	1	1	-1	0.512	Medium low
685	1	1	0	0	-1	-1	0.511	Medium low
609	1	0	0	0	0	1	0.511	Medium low
443	0	1	0	0	-1	0	0.499	Medium low
610	1	0	0	0	1	-1	0.497	Medium low
519	1	-1	0	-1	0	1	0.491	Medium low
665	1	1	-1	0	1	0	0.482	Medium low
438	0	1	0	-1	0	1	0.482	Medium low
525	1	-1	0	0	-1	1	0.481	Medium low
680	1	1	0	-1	0	0	0.481	Medium low
323	0	-1	1	1	1	0	0.477	Medium low
435	0	1	0	-1	-1	1	0.47	Medium low
322	0	-1	1	1	1	-1	0.462	Medium low
601	1	0	0	-1	1	-1	0.462	Medium low
600	1	0	0	-1	0	1	0.46	Medium low
192	-1	1	0	-1	-1	1	0.457	Medium low
693	1	1	0	0	1	1	0.454	Medium low
446	0	1	0	0	0	0	0.454	Medium low
80	-1	-1	1	1	1	0	0.454	Medium low
195	-1	1	0	-1	0	1	0.453	Medium low
404	0	0	1	1	1	0	0.452	Medium low
268	0	-1	-1	1	1	-1	0.448	Medium low
442	0	1	0	0	-1	-1	0.447	Medium low
25	-1	-1	-1	1	1	-1	0.446	Medium low
606	1	0	0	0	-1	1	0.446	Medium low
349	0	0	-1	1	1	-1	0.444	Medium low
403	0	0	1	1	1	-1	0.444	Medium low
106	-1	0	-1	1	1	-1	0.443	Medium low
410	0	1	-1	-1	0	0	0.442	Medium low
677	1	1	0	-1	-1	0	0.441	Medium low
52	-1	-1	0	1	1	-1	0.441	Medium low
79	-1	-1	1	1	1	-1	0.439	Medium low
295	0	-1	0	1	1	-1	0.438	Medium low
200	-1	1	0	0	-1	0	0.437	Medium low
133	-1	0	0	1	1	-1	0.435	Medium low
656	1	1	-1	-1	1	0	0.435	Medium low
376	0	0	0	1	1	-1	0.434	Medium low
679	1	1	0	-1	0	-1	0.433	Medium low
26	-1	-1	-1	1	1	0	0.432	Medium low
269	0	-1	-1	1	1	0	0.432	Medium low
161	-1	0	1	1	1	0	0.432	Medium low
160	-1	0	1	1	1	-1	0.427	Medium low
53	-1	-1	0	1	1	0	0.427	Medium low
107	-1	0	-1	1	1	0	0.426	Medium low
350	0	0	-1	1	1	0	0.425	Medium low
296	0	-1	0	1	1	0	0.422	Medium low
518	1	-1	0	-1	0	0	0.419	Medium low
445	0	1	0	0	0	-1	0.418	Medium low
597	1	0	0	-1	-1	1	0.417	Medium low
377	0	0	0	1	1	0	0.415	Medium low
134	-1	0	0	1	1	0	0.415	Medium low
684	1	1	0	-1	1	1	0.411	Medium low
676	1	1	0	-1	-1	-1	0.406	Medium low
199	-1	1	0	0	-1	-1	0.405	Medium low
203	-1	1	0	0	0	0	0.402	Medium low
409	0	1	-1	-1	0	-1	0.4	Medium low
664	1	1	-1	0	1	-1	0.398	Medium low
558	1	-1	1	0	1	1	0.396	Medium low
516	1	-1	0	-1	-1	1	0.394	Medium low
167	-1	1	-1	-1	0	0	0.392	Medium low
517	1	-1	0	-1	0	-1	0.388	Medium low
202	-1	1	0	0	0	-1	0.384	Medium low
242	-1	1	1	1	1	0	0.381	Medium low
524	1	-1	0	0	-1	0	0.38	Medium low
241	-1	1	1	1	1	-1	0.379	Medium low
728	1	1	1	1	1	0	0.377	Medium low
655	1	1	-1	-1	1	-1	0.376	Medium low
485	0	1	1	1	1	0	0.375	Medium low
484	0	1	1	1	1	-1	0.373	Medium low
523	1	-1	0	0	-1	-1	0.372	Medium low
727	1	1	1	1	1	-1	0.369	Medium low
608	1	0	0	0	0	0	0.368	Medium low
166	-1	1	-1	-1	0	-1	0.361	Medium low
434	0	1	0	-1	-1	0	0.344	Low
549	1	-1	1	-1	1	1	0.337	Low
607	1	0	0	0	0	-1	0.334	Low
437	0	1	0	-1	0	0	0.327	Low
717	1	1	1	0	0	1	0.322	Low
433	0	1	0	-1	-1	-1	0.321	Low
423	0	1	-1	0	1	1	0.319	Low
191	-1	1	0	-1	-1	0	0.316	Low
180	-1	1	-1	0	1	1	0.312	Low
714	1	1	1	0	-1	1	0.312	Low
556	1	-1	1	0	1	-1	0.311	Low
599	1	0	0	-1	0	0	0.31	Low
692	1	1	0	0	1	0	0.31	Low
605	1	0	0	0	-1	0	0.31	Low
471	0	1	1	0	-1	1	0.301	Low
450	0	1	0	0	1	1	0.3	Low
436	0	1	0	-1	0	-1	0.3	Low
228	-1	1	1	0	-1	1	0.296	Low
639	1	0	1	0	1	1	0.296	Low
474	0	1	1	0	0	1	0.292	Low
207	-1	1	0	0	1	1	0.291	Low
231	-1	1	1	0	0	1	0.289	Low
414	0	1	-1	-1	1	1	0.288	Low
194	-1	1	0	-1	0	0	0.288	Low
598	1	0	0	-1	0	-1	0.288	Low
708	1	1	1	-1	0	1	0.287	Low
557	1	-1	1	0	1	0	0.283	Low
190	-1	1	0	-1	-1	-1	0.281	Low
171	-1	1	-1	-1	1	1	0.28	Low
720	1	1	1	0	1	1	0.278	Low
705	1	1	1	-1	-1	1	0.277	Low
193	-1	1	0	-1	0	-1	0.276	Low
441	0	1	0	-1	1	1	0.272	Low
691	1	1	0	0	1	-1	0.271	Low
219	-1	1	1	-1	-1	1	0.27	Low
630	1	0	1	-1	1	1	0.27	Low
604	1	0	0	0	-1	-1	0.269	Low
198	-1	1	0	-1	1	1	0.268	Low
462	0	1	1	-1	-1	1	0.267	Low
555	1	-1	1	0	0	1	0.264	Low
222	-1	1	1	-1	0	1	0.264	Low
596	1	0	0	-1	-1	0	0.26	Low
465	0	1	1	-1	0	1	0.26	Low
515	1	-1	0	-1	-1	0	0.252	Low
636	1	0	1	0	0	1	0.251	Low
552	1	-1	1	0	-1	1	0.248	Low
546	1	-1	1	-1	0	1	0.248	Low
633	1	0	1	0	-1	1	0.247	Low
234	-1	1	1	0	1	1	0.246	Low
711	1	1	1	-1	1	1	0.246	Low
683	1	1	0	-1	1	0	0.242	Low
627	1	0	1	-1	0	1	0.242	Low
477	0	1	1	0	1	1	0.242	Low
624	1	0	1	-1	-1	1	0.238	Low
543	1	-1	1	-1	-1	1	0.238	Low
514	1	-1	0	-1	-1	-1	0.237	Low
595	1	0	0	-1	-1	-1	0.234	Low
225	-1	1	1	-1	1	1	0.223	Low
682	1	1	0	-1	1	-1	0.22	Low
468	0	1	1	-1	1	1	0.22	Low
315	0	-1	1	0	1	1	0.215	Low
396	0	0	1	0	1	1	0.211	Low
387	0	0	1	-1	1	1	0.21	Low
72	-1	-1	1	0	1	1	0.209	Low
153	-1	0	1	0	1	1	0.207	Low
306	0	-1	1	-1	1	1	0.207	Low
393	0	0	1	0	0	1	0.206	Low
69	-1	-1	1	0	0	1	0.205	Low
384	0	0	1	-1	0	1	0.205	Low
312	0	-1	1	0	0	1	0.205	Low
66	-1	-1	1	0	-1	1	0.204	Low
303	0	-1	1	-1	0	1	0.204	Low
390	0	0	1	0	-1	1	0.204	Low
147	-1	0	1	0	-1	1	0.203	Low
144	-1	0	1	-1	1	1	0.203	Low
150	-1	0	1	0	0	1	0.203	Low
309	0	-1	1	0	-1	1	0.203	Low
63	-1	-1	1	-1	1	1	0.203	Low
547	1	-1	1	-1	1	-1	0.203	Low
381	0	0	1	-1	-1	1	0.203	Low
60	-1	-1	1	-1	0	1	0.202	Low
300	0	-1	1	-1	-1	1	0.202	Low
57	-1	-1	1	-1	-1	1	0.201	Low
138	-1	0	1	-1	-1	1	0.201	Low
141	-1	0	1	-1	0	1	0.201	Low
363	0	0	0	0	-1	1	0.2	Low
285	0	-1	0	0	0	1	0.2	Low
255	0	-1	-1	0	-1	1	0.2	Low
258	0	-1	-1	0	0	1	0.2	Low
327	0	0	-1	-1	-1	1	0.2	Low
111	-1	0	0	-1	-1	1	0.2	Low
276	0	-1	0	-1	0	1	0.2	Low
273	0	-1	0	-1	-1	1	0.2	Low
39	-1	-1	0	0	-1	1	0.2	Low
6	-1	-1	-1	-1	0	1	0.2	Low
114	-1	0	0	-1	0	1	0.2	Low
282	0	-1	0	0	-1	1	0.2	Low
123	-1	0	0	0	0	1	0.2	Low
120	-1	0	0	0	-1	1	0.2	Low
3	-1	-1	-1	-1	-1	1	0.2	Low
42	-1	-1	0	0	0	1	0.2	Low
330	0	0	-1	-1	0	1	0.2	Low
84	-1	0	-1	-1	-1	1	0.2	Low
12	-1	-1	-1	0	-1	1	0.2	Low
93	-1	0	-1	0	-1	1	0.2	Low
96	-1	0	-1	0	0	1	0.2	Low
357	0	0	0	-1	0	1	0.2	Low
87	-1	0	-1	-1	0	1	0.2	Low
366	0	0	0	0	0	1	0.2	Low
30	-1	-1	0	-1	-1	1	0.2	Low
249	0	-1	-1	-1	0	1	0.2	Low
15	-1	-1	-1	0	0	1	0.2	Low
354	0	0	0	-1	-1	1	0.2	Low
33	-1	-1	0	-1	0	1	0.2	Low
339	0	0	-1	0	0	1	0.2	Low
336	0	0	-1	0	-1	1	0.2	Low
246	0	-1	-1	-1	-1	1	0.2	Low
261	0	-1	-1	0	1	1	0.196	Low
342	0	0	-1	0	1	1	0.196	Low
99	-1	0	-1	0	1	1	0.196	Low
360	0	0	0	-1	1	1	0.196	Low
90	-1	0	-1	-1	1	1	0.196	Low
117	-1	0	0	-1	1	1	0.196	Low
18	-1	-1	-1	0	1	1	0.196	Low
333	0	0	-1	-1	1	1	0.196	Low
45	-1	-1	0	0	1	1	0.195	Low
36	-1	-1	0	-1	1	1	0.195	Low
9	-1	-1	-1	-1	1	1	0.195	Low
288	0	-1	0	0	1	1	0.195	Low
126	-1	0	0	0	1	1	0.195	Low
279	0	-1	0	-1	1	1	0.195	Low
252	0	-1	-1	-1	1	1	0.195	Low
369	0	0	0	0	1	1	0.195	Low
548	1	-1	1	-1	1	0	0.192	Low
421	0	1	-1	0	1	-1	0.16	Low
422	0	1	-1	0	1	0	0.159	Low
716	1	1	1	0	0	0	0.15	Low
713	1	1	1	0	-1	0	0.149	Low
715	1	1	1	0	0	-1	0.147	Low
178	-1	1	-1	0	1	-1	0.141	Low
712	1	1	1	0	-1	-1	0.137	Low
179	-1	1	-1	0	1	0	0.136	Low
638	1	0	1	0	1	0	0.134	Low
449	0	1	0	0	1	0	0.129	Low
553	1	-1	1	0	0	-1	0.128	Low
448	0	1	0	0	1	-1	0.127	Low
637	1	0	1	0	1	-1	0.124	Low
470	0	1	1	0	-1	0	0.12	Low
704	1	1	1	-1	-1	0	0.118	Low
205	-1	1	0	0	1	-1	0.117	Low
707	1	1	1	-1	0	0	0.117	Low
226	-1	1	1	0	-1	-1	0.116	Low
206	-1	1	0	0	1	0	0.113	Low
473	0	1	1	0	0	0	0.113	Low
469	0	1	1	0	-1	-1	0.113	Low
706	1	1	1	-1	0	-1	0.111	Low
230	-1	1	1	0	0	0	0.109	Low
703	1	1	1	-1	-1	-1	0.108	Low
629	1	0	1	-1	1	0	0.108	Low
229	-1	1	1	0	0	-1	0.107	Low
227	-1	1	1	0	-1	0	0.105	Low
472	0	1	1	0	0	-1	0.103	Low
554	1	-1	1	0	0	0	0.101	Low
413	0	1	-1	-1	1	0	0.1	Low
169	-1	1	-1	-1	1	-1	0.099	Low
412	0	1	-1	-1	1	-1	0.099	Low
628	1	0	1	-1	1	-1	0.096	Low
719	1	1	1	0	1	0	0.094	Low
170	-1	1	-1	-1	1	0	0.093	Low
718	1	1	1	0	1	-1	0.09	Low
439	0	1	0	-1	1	-1	0.088	Low
440	0	1	0	-1	1	0	0.086	Low
196	-1	1	0	-1	1	-1	0.082	Low
217	-1	1	1	-1	-1	-1	0.081	Low
461	0	1	1	-1	-1	0	0.081	Low
197	-1	1	0	-1	1	0	0.08	Low
635	1	0	1	0	0	0	0.08	Low
218	-1	1	1	-1	-1	0	0.078	Low
464	0	1	1	-1	0	0	0.077	Low
550	1	-1	1	0	-1	-1	0.076	Low
460	0	1	1	-1	-1	-1	0.075	Low
221	-1	1	1	-1	0	0	0.075	Low
634	1	0	1	0	0	-1	0.072	Low
220	-1	1	1	-1	0	-1	0.07	Low
544	1	-1	1	-1	0	-1	0.07	Low
551	1	-1	1	0	-1	0	0.07	Low
463	0	1	1	-1	0	-1	0.069	Low
710	1	1	1	-1	1	0	0.068	Low
632	1	0	1	0	-1	0	0.068	Low
545	1	-1	1	-1	0	0	0.063	Low
626	1	0	1	-1	0	0	0.062	Low
709	1	1	1	-1	1	-1	0.058	Low
631	1	0	1	0	-1	-1	0.058	Low
625	1	0	1	-1	0	-1	0.057	Low
476	0	1	1	0	1	0	0.052	Low
475	0	1	1	0	1	-1	0.052	Low
623	1	0	1	-1	-1	0	0.051	Low
233	-1	1	1	0	1	0	0.05	Low
541	1	-1	1	-1	-1	-1	0.05	Low
542	1	-1	1	-1	-1	0	0.05	Low
232	-1	1	1	0	1	-1	0.049	Low
622	1	0	1	-1	-1	-1	0.047	Low
223	-1	1	1	-1	1	-1	0.034	Low
467	0	1	1	-1	1	0	0.033	Low
466	0	1	1	-1	1	-1	0.029	Low
224	-1	1	1	-1	1	0	0.028	Low
314	0	-1	1	0	1	0	0.014	Low
71	-1	-1	1	0	1	0	0.009	Low
311	0	-1	1	0	0	0	0.007	Low
62	-1	-1	1	-1	1	0	0.006	Low
305	0	-1	1	-1	1	0	0.006	Low
308	0	-1	1	0	-1	0	0.006	Low
395	0	0	1	0	1	0	0.005	Low
313	0	-1	1	0	1	-1	0.005	Low
152	-1	0	1	0	1	0	0.005	Low
65	-1	-1	1	0	-1	0	0.004	Low
68	-1	-1	1	0	0	0	0.004	Low
70	-1	-1	1	0	1	-1	0.004	Low
304	0	-1	1	-1	1	-1	0.004	Low
334	0	0	-1	0	-1	-1	0.003	Low
299	0	-1	1	-1	-1	0	0.003	Low
302	0	-1	1	-1	0	0	0.003	Low
56	-1	-1	1	-1	-1	0	0.003	Low
386	0	0	1	-1	1	0	0.003	Low
59	-1	-1	1	-1	0	0	0.003	Low
61	-1	-1	1	-1	1	-1	0.003	Low
58	-1	-1	1	-1	0	-1	0.002	Low
298	0	-1	1	-1	-1	-1	0.002	Low
67	-1	-1	1	0	0	-1	0.002	Low
301	0	-1	1	-1	0	-1	0.002	Low
307	0	-1	1	0	-1	-1	0.002	Low
64	-1	-1	1	0	-1	-1	0.002	Low
310	0	-1	1	0	0	-1	0.002	Low
55	-1	-1	1	-1	-1	-1	0.002	Low
140	-1	0	1	-1	0	0	0.001	Low
91	-1	0	-1	0	-1	-1	0.001	Low
392	0	0	1	0	0	0	0.001	Low
137	-1	0	1	-1	-1	0	0.001	Low
149	-1	0	1	0	0	0	0.001	Low
143	-1	0	1	-1	1	0	0.001	Low
146	-1	0	1	0	-1	0	0.001	Low
388	0	0	1	0	-1	-1	0.001	Low
1	-1	-1	-1	-1	-1	-1	0	Low
394	0	0	1	0	1	-1	0	Low
86	-1	0	-1	-1	0	0	0	Low
89	-1	0	-1	-1	1	0	0	Low
92	-1	0	-1	0	-1	0	0	Low
94	-1	0	-1	0	0	-1	0	Low
95	-1	0	-1	0	0	0	0	Low
97	-1	0	-1	0	1	-1	0	Low
98	-1	0	-1	0	1	0	0	Low
109	-1	0	0	-1	-1	-1	0	Low
110	-1	0	0	-1	-1	0	0	Low
112	-1	0	0	-1	0	-1	0	Low
113	-1	0	0	-1	0	0	0	Low
115	-1	0	0	-1	1	-1	0	Low
116	-1	0	0	-1	1	0	0	Low
118	-1	0	0	0	-1	-1	0	Low
119	-1	0	0	0	-1	0	0	Low
121	-1	0	0	0	0	-1	0	Low
122	-1	0	0	0	0	0	0	Low
124	-1	0	0	0	1	-1	0	Low
125	-1	0	0	0	1	0	0	Low
136	-1	0	1	-1	-1	-1	0	Low
139	-1	0	1	-1	0	-1	0	Low
142	-1	0	1	-1	1	-1	0	Low
145	-1	0	1	0	-1	-1	0	Low
148	-1	0	1	0	0	-1	0	Low
88	-1	0	-1	-1	1	-1	0	Low
85	-1	0	-1	-1	0	-1	0	Low
244	0	-1	-1	-1	-1	-1	0	Low
83	-1	0	-1	-1	-1	0	0	Low
4	-1	-1	-1	-1	0	-1	0	Low
5	-1	-1	-1	-1	0	0	0	Low
7	-1	-1	-1	-1	1	-1	0	Low
8	-1	-1	-1	-1	1	0	0	Low
10	-1	-1	-1	0	-1	-1	0	Low
11	-1	-1	-1	0	-1	0	0	Low
13	-1	-1	-1	0	0	-1	0	Low
14	-1	-1	-1	0	0	0	0	Low
16	-1	-1	-1	0	1	-1	0	Low
17	-1	-1	-1	0	1	0	0	Low
28	-1	-1	0	-1	-1	-1	0	Low
29	-1	-1	0	-1	-1	0	0	Low
31	-1	-1	0	-1	0	-1	0	Low
32	-1	-1	0	-1	0	0	0	Low
34	-1	-1	0	-1	1	-1	0	Low
35	-1	-1	0	-1	1	0	0	Low
37	-1	-1	0	0	-1	-1	0	Low
38	-1	-1	0	0	-1	0	0	Low
40	-1	-1	0	0	0	-1	0	Low
41	-1	-1	0	0	0	0	0	Low
43	-1	-1	0	0	1	-1	0	Low
44	-1	-1	0	0	1	0	0	Low
82	-1	0	-1	-1	-1	-1	0	Low
151	-1	0	1	0	1	-1	0	Low
245	0	-1	-1	-1	-1	0	0	Low
391	0	0	1	0	0	-1	0	Low
331	0	0	-1	-1	1	-1	0	Low
335	0	0	-1	0	-1	0	0	Low
337	0	0	-1	0	0	-1	0	Low
338	0	0	-1	0	0	0	0	Low
340	0	0	-1	0	1	-1	0	Low
341	0	0	-1	0	1	0	0	Low
352	0	0	0	-1	-1	-1	0	Low
353	0	0	0	-1	-1	0	0	Low
355	0	0	0	-1	0	-1	0	Low
356	0	0	0	-1	0	0	0	Low
358	0	0	0	-1	1	-1	0	Low
359	0	0	0	-1	1	0	0	Low
361	0	0	0	0	-1	-1	0	Low
362	0	0	0	0	-1	0	0	Low
364	0	0	0	0	0	-1	0	Low
2	-1	-1	-1	-1	-1	0	0	Low
367	0	0	0	0	1	-1	0	Low
368	0	0	0	0	1	0	0	Low
379	0	0	1	-1	-1	-1	0	Low
380	0	0	1	-1	-1	0	0	Low
382	0	0	1	-1	0	-1	0	Low
383	0	0	1	-1	0	0	0	Low
385	0	0	1	-1	1	-1	0	Low
389	0	0	1	0	-1	0	0	Low
332	0	0	-1	-1	1	0	0	Low
329	0	0	-1	-1	0	0	0	Low
247	0	-1	-1	-1	0	-1	0	Low
328	0	0	-1	-1	0	-1	0	Low
248	0	-1	-1	-1	0	0	0	Low
250	0	-1	-1	-1	1	-1	0	Low
251	0	-1	-1	-1	1	0	0	Low
253	0	-1	-1	0	-1	-1	0	Low
254	0	-1	-1	0	-1	0	0	Low
256	0	-1	-1	0	0	-1	0	Low
257	0	-1	-1	0	0	0	0	Low
259	0	-1	-1	0	1	-1	0	Low
260	0	-1	-1	0	1	0	0	Low
271	0	-1	0	-1	-1	-1	0	Low
272	0	-1	0	-1	-1	0	0	Low
274	0	-1	0	-1	0	-1	0	Low
275	0	-1	0	-1	0	0	0	Low
277	0	-1	0	-1	1	-1	0	Low
278	0	-1	0	-1	1	0	0	Low
280	0	-1	0	0	-1	-1	0	Low
281	0	-1	0	0	-1	0	0	Low
283	0	-1	0	0	0	-1	0	Low
284	0	-1	0	0	0	0	0	Low
286	0	-1	0	0	1	-1	0	Low
287	0	-1	0	0	1	0	0	Low
325	0	0	-1	-1	-1	-1	0	Low
326	0	0	-1	-1	-1	0	0	Low
365	0	0	0	0	0	0	0	Low
